# Supplementary material for: A Reference Proteomic Database of Lactobacillus plantarum CMCC-P0002
Source: PLoS One. 2011 Oct 5;6(10):e25596. doi: 10.1371/journal.pone.0025596 (PMC3187783; doi:10.1371/journal.pone.0025596)
Supplement: Table S1 — The detailed information of whole-cell proteins identified in this work. (XLS) [file pone.0025596.s002.xls]

## Sheet: whole-cell proteins
Organism	Species:		Lactobacillus plantarum
	Strain:		CMCC-P002
Sample	Condition:		anaerob, MRS broth,
	Cellular Fraction:		whole-cell proteins
Miscellaneous	Annotation / ORF Source:			Genbank (http://www.ncbi.nlm.nih.gov/nuccore/254044096)
	Protein Information								MASCOT Search Information							Gel Spots Information
Spot ID	ORF	Accession Number	Gene	Protein Name	COG(s)	Localization	Theoretical pI [pH]	Theoretical MW [Da]	Identification Method	MASCOT Score	Sequence Coverage [%]	Mactched/ Searched	MS/MS Information			Abundance [vol%]	Experimental pI [pH]	Experimental MW [Da]
													Parent Ions	Identified Peptides	Peptide Score
0001	JDM1_0780	254044874	pepN	membrane alanine aminopeptidase	COG0308E	Cytoplasmic	4.69	93991.8	MALDI-TOF/TOF	176	22	13/25	1698.94	NSAAVLAAHELFEGNR	51	0.00740368	4.55788	86530
0002	JDM1_1453	254045547	map3	maltose phosphorylase	COG1554G	Cytoplasmic	4.82	85675.5	MALDI-TOF/TOF	482	17	11/16	1164.58/1609.77/2664.28/1139.58	SFIVDQDGQR/DYPTDDAIMTALQR/YTLEILDQVSDDQAAALNVTAEER/AHWQDIVDR	48/104/173/42	0.0579238	4.80935	79012
0003	JDM1_1453	254045547	map3	maltose phosphorylase	COG1554G	Cytoplasmic	4.82	85675.5	MALDI-TOF/TOF	440	21	13/19	1164.59/1609.78/2664.32	SFIVDQDGQR/DYPTDDAIMTALQR/YTLEILDQVSDDQAAALNVTAEER	44/109/150	0.0542964	4.82338	80491
0004	JDM1_1453	254045547	map3	maltose phosphorylase	COG1554G	Cytoplasmic	4.82	85675.5	MALDI-TOF/TOF	515	26	15/24	1164.58/1609.77/1435.73/2664.29	SFIVDQDGQR/DYPTDDAIMTALQR/YKQLDGAYHNAR/YTLEILDQVSDDQAAALNVTAEER	40/98/88/146	0.194842	4.82883	77992
0005	JDM1_0847	254044941	fusA2	elongation factor G	COG0480J	Cytoplasmic	4.8	76998.7	MALDI-TOF/TOF	409	43	23/62	2054.09/2554.35/1766.92/1591.85	INIIDTPGHVDFTVEVER/VLDGAIAVLDAQSGVEPQTETVWR/EFNVEATVGAPQVSYR/GFEFEDAIVGGVVPR	32/75/74/84	0.0623509	4.84597	79453
0006	JDM1_1453	254045547	map3	maltose phosphorylase	COG1554G	Cytoplasmic	4.82	85675.5	MALDI-TOF/TOF	400	23	12/22	1164.58/1609.76/2664.28	SFIVDQDGQR/DYPTDDAIMTALQR/YTLEILDQVSDDQAAALNVTAEER	55/91/142	0.0301231	4.84792	77848
0007	JDM1_0847	254044941	fusA2	elongation factor G	COG0480J	Cytoplasmic	4.8	76998.7	MALDI-TOF/TOF	794	57	28/40	2054.05/1766.87/1591.82/2157.05	INIIDTPGHVDFTVEVER/EFNVEATVGAPQVSYR/GFEFEDAIVGGVVPR/VDIVAPEDYLGDVMGHVTAR	135/138/108/134	0.242138	4.86429	78282
0009	JDM1_1077	254045171	ptsI	phosphoenolpyruvate-protein phosphatase	COG1080G	Cytoplasmic	4.68	63110.9	MALDI-TOF/TOF	490	43	19/31	2981.44/1249.67/1583.80/2141.06	TMDIGGDKELPYLPLPDEMNPFLGYR/ISLDRDDIFR/IMFPMIATLDEFR/GNEQVSYLYQPYNPSLLR	84/35/71/127	0.390682	4.54	61519
0011	JDM1_1691	254045785	dnaK	molecular chaperone DnaK	COG0443O	Cytoplasmic	4.66	66730.7	MALDI-TOF/TOF	531	42	15/35	1443.68/1550.81/2018.00/1228.68	GFAEDYLGDTVEK/AVVTVPAYFNDAQR/DADLSASDLDVVILNGGSTR/FQLTDIPAAPR	105/96/137/53	1.0558	4.37913	62633
0012	JDM1_1691	254045785	dnaK	molecular chaperone DnaK	COG0443O	Cytoplasmic	4.66	66730.7	MALDI-TOF/TOF	191	17	6/13	1550.81/1228.69	AVVTVPAYFNDAQR/FQLTDIPAAPR	69/55	0.176982	4.32875	62073
0014	JDM1_1775	254045869	tig	trigger factor	COG0544O	Cytoplasmic	4.49	49435.9	MALDI-TOF/TOF	442	46	17/53	1044.60/1033.49/1800.87/2118.04/2809.52	KNLNVPGFR/DVDAELESR/DYQAEDLQDKEATFK/LTGTTEDDLHKQFAADAER/TNLVLEAVVEAENIKPSQDEIAAEVK	31/36/84/108/55	0.52706	4.2085	55818
0016	JDM1_0601	254044697	groEL	chaperonin GroEL	COG0459O	Cytoplasmic	4.69	57437	MALDI-TOF/TOF	822	56	26/44	1168.67/1411.76/1767.88/1611.79/1916.10	NVTAGANPVGIR/VGHDGVITIEESR/GVDTSLDVVEGMQFDR/NQIGETTSDFDKEK/AAVEEGFVAGGGTALINVIK	79/119/141/75/167	2.90804	4.4295	55071
0018	JDM1_0601	254044697	groEL	chaperonin GroEL	COG0459O	Cytoplasmic	4.69	57437	MALDI-TOF/TOF	122	14	6/13	1411.77	VGHDGVITIEESR	70	0.0604134	4.48475	51179
0019	JDM1_1582	254045676	rpsA	30S ribosomal protein S1	COG0539J	Cytoplasmic	4.78	47159.7	MALDI-TOF/TOF	173	27	8/15	2172.02	ALEEKPQTADDDNESQPER	71	0.0911716	4.58062	48495
0020	JDM1_1582	254045676	rpsA	30S ribosomal protein S1	COG0539J	Cytoplasmic	4.78	47159.7	MALDI-TOF/TOF	546	46	14/28	1284.78/1199.65/2171.98/2365.15	VGDVLDLVVISR/IIEIEPSENR/ALEEKPQTADDDNESQPER/STANAPEESTGFTLGDLIGDELK	100/53/119/120	0.742321	4.65375	47419
0021	JDM1_1582	254045676	rpsA	30S ribosomal protein S1	COG0539J	Cytoplasmic	4.78	47159.7	MALDI-TOF/TOF	433	49	14/26	1284.78/1199.65/1484.76/2171.98	VGDVLDLVVISR/IIEIEPSENR/ATLPEPWDGIEEK/ALEEKPQTADDDNESQPER	84/48/49/78	0.304574	4.73013	47990
0022	JDM1_2465	254046558	gabD	succinate-semialdehyde dehydrogenase NADP+	COG1012C	Cytoplasmic	4.77	50404.2	MALDI-TOF/TOF	102	24	6/21	3188.69	IVEEAGAPAGSLTNLFLNYDQVSDIIADPR	42	0.104836	4.80273	49153
0023	JDM1_0297	254044393	pepD2	dipeptidase	COG4690E	Cytoplasmic	4.83	52974.3	MALDI-TOF/TOF	252	40	24/48	1132.66/1455.68	FIVHPAVHGR/HDMNSAYWLYR	37/48	0.0151791	4.84597	52262
0024	JDM1_1978	254046072	atpA	F0F1 ATP synthase subunit alpha	COG0056C	Cytoplasmic	4.95	54664.3	MALDI-TOF/TOF	328	28	12/34	1387.73/1196.66/1024.62/1553.76	IMEVPVGDAMIGR/TTNTRPIEHK/AIDALVPIGR/EAYPGDVFYLHSR	74/32/43/93	0.0963382	4.84636	45135
0025	JDM1_0761	254044855	guaA	bifunctional GMP synthase/glutamine amidotransferase protein	COG0519F	Cytoplasmic	4.96	57457.4	MALDI-TOF/TOF	444	42	21/29	1138.65/1613.94/1454.72	QPFPGPGLGIR/VIGEITEDKLEIVR/AVTSIDGMTADFAR	75/100/46	0.0617924	4.88338	53050
0026	JDM1_1978	254046072	atpA	F0F1 ATP synthase subunit alpha	COG0056C	Cytoplasmic	4.95	54664.3	MALDI-TOF/TOF	334	23	10/22	1387.71/1634.91/1024.61/1553.75	IMEVPVGDAMIGR/VVNPLGQPVDGLGEIK/AIDALVPIGR/EAYPGDVFYLHSR	74/65/27/89	0.30749	4.88221	44598
0027	JDM1_2230	254046324	pbg5	6-phospho-beta-glucosidase	COG2723G	Cytoplasmic	4.86	54933.6	MALDI-TOF/TOF	387	37	15/26	1530.74/1263.53/2038.87	SDWGWQIDPTGLR/EADGSVHDDYR/YGFIYVDADDNGQGSFDR	66/58/117	0.0685064	4.8713	44067
0028	JDM1_0540	254044636	pepC1	cysteine aminopeptidase	COG3579E	Cytoplasmic	4.89	50273.7	MALDI-TOF/TOF	407	41	11/25	2360.14/2146.99/1574.77	AISMNQIANFQADLDQRPEAK/ANYFYENVLATADQPTSSR/ELVAAGTSDDAIQER	78/144/80	0.168206	4.85688	43309
0029	JDM1_0168	254044264	amy2	alpha-amylase	COG0366G	Cytoplasmic	4.89	49907.3	MALDI-TOF/TOF	646	40	13/29	1257.64/1812.85/2268.10/1115.52/2544.26	NEMIYSVFVR/NYSEAGNFAGVTADLQR/YPETLWLAESAGSGFIEELR/FLENHDNAR/GIPLIYNGQEFLAEHQPSLFDR	59/165/174/49/80	0.198282	4.85026	42488
0030	JDM1_1961	254046055	ddl	D-alanine-D-alanine ligase	COG1181M	Cytoplasmic	4.86	41346.8	MALDI-TOF/TOF	296	54	18/29	1284.69	ILVEESIDNPR	49	0.119942	4.85299	41236
0031	JDM1_1453	254045547	map3	maltose phosphorylase	COG1554G	Cytoplasmic	4.82	85675.5	MALDI-TOF/TOF	244	18	11/44	2664.34/1656.92	YTLEILDQVSDDQAAALNVTAEER/VHDGQLSYRPFLPK	151/29	0.0285235	4.88104	40309
0032	JDM1_0540	254044636	pepC1	cysteine aminopeptidase	COG3579E	Cytoplasmic	4.89	50273.7	MALDI-TOF/TOF	243	38	12/57	2360.19/2147.03/2225.03	AISMNQIANFQADLDQRPEAK/ANYFYENVLATADQPTSSR/QLQAGQSVWFGCDVGQSSDR	25/100/52	0.0499168	4.81948	43674
0033	JDM1_0420	254044516	murF	UDP-N-acetylmuramoylalanyl-D-glutamyl-2,6-diamino pimelate--D-alanyl-D-alanine ligase	COG0770M	Cytoplasmic	4.79	50181.7	MALDI-TOF/TOF	228	22	8/14	2544.26	AVQAVNAEQAWPDVNVTGVAFDSR	123	0.0272113	4.74313	44332
0034	JDM1_0683	254044778	glmM	phosphoglucosamine mutase	COG1109G	Cytoplasmic	4.78	48361.9	MALDI-TOF/TOF	278	47	17/24	2368.22	DTLPRPAAEGLGTVADFPEGNLK	81	0.098991	4.75775	43077
0035	JDM1_1453	254045547	map3	maltose phosphorylase	COG1554G	Cytoplasmic	4.82	85675.5	MALDI-TOF/TOF	359	20	11/18	1983.93/2664.31/1656.91	FNLFELFSTYYGDDPR/YTLEILDQVSDDQAAALNVTAEER/VHDGQLSYRPFLPK	65/131/47	0.0351219	4.66675	44919
0036	JDM1_1101	254045195	-	S-adenosylmethionine synthetase	COG0192H	Cytoplasmic	4.71	42651	MALDI-TOF/TOF	432	31	11/22	1635.78/1444.79/1372.79/1107.55	AQVTVEYDEDNQPK/FVIGGPQGDAGLTGR/ENFDLRPAGIIK/QTAAYGHFGR	94/115/46/61	0.105192	4.5725	44919
0037	JDM1_0002	254044098	dnaN	DNA-directed DNA polymerase III, beta chain	COG0592L	Cytoplasmic	4.66	41520.9	MALDI-TOF/TOF	159	20	7/20	2074.09/1264.66	LSENQVLFVLGNTSFYSR/LLEGNYPDTSR	73/36	0.0954195	4.47825	44199
0038	JDM1_0601	254044697	groEL	chaperonin GroEL	COG0459O	Cytoplasmic	4.69	57437	MALDI-TOF/TOF	128	30	15/49	1411.78	VGHDGVITIEESR	40	0.0378802	4.41488	45884
0040	JDM1_1453	254045547	map3	maltose phosphorylase	COG1554G	Cytoplasmic	4.82	85675.5	MALDI-TOF/TOF	176	26	13/46	2664.22	YTLEILDQVSDDQAAALNVTAEER	88	0.0223695	4.436	48933
0041	JDM1_0795	254044889	pepD3	dipeptidase	COG4690E	Unknown	4.71	52360.4	MALDI-TOF/TOF	151	24	10/22	1266.67/1485.79	VEVDLPDNPLR/RIPDDAYVVAPNR	22/25	0.0166488	4.43925	47990
0042	JDM1_1976	254046070	atpD	F0F1 ATP synthase subunit beta	COG0055C	Cytoplasmic Membrane	4.58	50831.3	MALDI-TOF/TOF	676	50	21/38	2219.10/1158.72/1453.84/1435.80/2289.19	VFNVLGETIDGGPEFGPDAER/VIDLLAPYVR/VALTGLTIAEYFR/FTQAGSEVSALLGR/IPSAVGYQPTLATEMGQLQER	73/71/77/120/148	0.322605	4.30113	45678
0043	JDM1_1976	254046070	atpD	F0F1 ATP synthase subunit beta	COG0055C	Cytoplasmic Membrane	4.58	50831.3	MALDI-TOF/TOF	205	40	16/25	1158.72	VIDLLAPYVR	53	0.0295643	4.2475	46021
0044(Mixture)	JDM1_1835	254045929	ftsZ	cell division protein FtsZ	COG0206D	Unknown	4.44	45013.7	MALDI-TOF/TOF	224	44	18/40	1470.83	DNVDTLIIIANNR	67	0.193824	4.11262	52497
0044(Mixture)	JDM1_1116	254045210	pepV	dipeptidase PepV	COG0624E	Cytoplasmic	4.46	50799	MALDI-TOF/TOF	89	22	9/40	1333.78	QALTTFLAIAER	30	0.193824	4.11262	52497
0047	JDM1_1707	254045801	nusA	transcription elongation factor NusA	COG0195K	Cytoplasmic	4.44	44399.5	MALDI-TOF/TOF	469	37	12/20	1194.58/1752.89/2506.15/1163.58	EVVEDVFDSR/AYEIGDDIRFEVTPK/GIIYDEYSQYENEIVTGEVER/SDQLPGEVYR	47/70/135/72	0.0627663	4.176	44173
0048	JDM1_1774	254045868	clpX	ATP-dependent protease ATP-binding subunit	COG1219O	Cytoplasmic	4.5	46518.6	MALDI-TOF/TOF	449	45	17/34	1006.56/1663.84/1521.86/1860.95	TFLAQSLAR/LLQNADYDVERAEK/ILEGTIANVPPQGGR/LIALDGAELDFNDDALR	43/60/70/108	0.0458935	4.23125	43936
0049	JDM1_1691	254045785	dnaK	molecular chaperone DnaK	COG0443O	Cytoplasmic	4.66	66730.7	MALDI-TOF/TOF	105	22	7/21	1228.72	FQLTDIPAAPR	37	0.0443282	4.31088	43778
0050	JDM1_0656	254044751	eno	phosphopyruvate hydratase	COG0148G	Cytoplasmic	4.61	48029.9	MALDI-TOF/TOF	582	49	18/53	1051.57/1925.94/1294.64/1203.62/1462.73	SIITDIYAR/GNPTVEVELYTESGAFGR/EIVGYDVTDQR/EAGYTAIVSHR/GIHGFYNLDEAAR	52/133/93/75/95	1.39456	4.46525	41682
0051	JDM1_0656	254044751	eno	phosphopyruvate hydratase	COG0148G	Cytoplasmic	4.61	48029.9	MALDI-TOF/TOF	521	49	17/38	1051.57/1925.92/1294.64/1203.62/1462.72	SIITDIYAR/GNPTVEVELYTESGAFGR/EIVGYDVTDQR/EAGYTAIVSHR/GIHGFYNLDEAAR	30/122/63/49/98	0.182249	4.40675	41682
0052	JDM1_0656	254044751	eno	phosphopyruvate hydratase	COG0148G	Cytoplasmic	4.61	48029.9	MALDI-TOF/TOF	422	40	12/30	1925.93/1294.64/1203.62/1462.72	GNPTVEVELYTESGAFGR/EIVGYDVTDQR/EAGYTAIVSHR/GIHGFYNLDEAAR	118/55/42/80	0.0686701	4.35638	41757
0053	JDM1_0601	254044697	groEL	chaperonin GroEL	COG0459O	Cytoplasmic	4.69	57437	MALDI-TOF/TOF	350	29	15/27	1411.73/1611.76	VGHDGVITIEESR/NQIGETTSDFDKEK	102/107	0.40828	4.2735	40941
0054	JDM1_1545	254045639	-	putative manganese-dependent inorganic pyrophosphatase	COG1227C	Cytoplasmic	4.49	33620	MALDI-TOF/TOF	341	44	10/30	2140.09/1021.46/1498.78/1732.93	SKELVFGHQNPDTDAIVAAK/AFSYYENK/IAGFDTAQPLFYR/VAQINTVDLDDVFKR	59/22/86/82	0.270273	4.2345	39591
0055	JDM1_1545	254045639	-	putative manganese-dependent inorganic pyrophosphatase	COG1227C	Cytoplasmic	4.49	33620	MALDI-TOF/TOF	92	18	5/18	1498.82	IAGFDTAQPLFYR	39	0.0708452	4.17437	39734
0056	JDM1_1691	254045785	dnaK	molecular chaperone DnaK	COG0443O	Cytoplasmic	4.66	66730.7	MALDI-TOF/TOF	111	17	6/14	1228.7	FQLTDIPAAPR	55	0.0655839	4.163	38586
0057	JDM1_1545	254045639	-	putative manganese-dependent inorganic pyrophosphatase	COG1227C	Cytoplasmic	4.49	33620	MALDI-TOF/TOF	139	15	3/16	1498.80/1732.94	IAGFDTAQPLFYR/VAQINTVDLDDVFKR	47/63	0.0140348	4.23288	38378
0058(Mixture)	JDM1_1595	254045689	pyk	pyruvate kinase	COG0469G	Cytoplasmic	4.98	62866.6	MALDI-TOF/TOF	132	11	5/19	1638.93	EGDLILITAGVPVGER	91	0.0376759	4.46688	40044
0058(Mixture)	JDM1_1691	254045785	dnaK	molecular chaperone DnaK	COG0443O	Cytoplasmic	4.66	66730.7	MALDI-TOF/TOF	90	7	3/19	1550.83	AVVTVPAYFNDAQR	71	0.0376759	4.46688	40044
0059	JDM1_1550	254045644	-	hypothetical protein	COG2017G	Unknown	4.66	32661.6	MALDI-TOF/TOF	178	46	12/28	1205.75	HAPVLFPIVGR	59	0.0665486	4.47012	37337
0060	JDM1_0876	254044970	rpoA	DNA-directed RNA polymerase subunit alpha	COG0202K	Cytoplasmic	4.8	34842.5	MALDI-TOF/TOF	162	29	10/27	1138.63/1122.60	GYGTTLGNSLR/VNYQVENTR	42/47	0.139467	4.64237	38241
0061	JDM1_1453	254045547	map3	maltose phosphorylase	COG1554G	Cytoplasmic	4.82	85675.5	MALDI-TOF/TOF	329	13	6/16	2664.36/1139.61/1656.95	YTLEILDQVSDDQAAALNVTAEER/AHWQDIVDR/VHDGQLSYRPFLPK	173/54/49	0.0589583	4.69925	38104
0062	JDM1_0876	254044970	rpoA	DNA-directed RNA polymerase subunit alpha	COG0202K	Cytoplasmic	4.8	34842.5	MALDI-TOF/TOF	200	29	14/26	1138.63/1122.60	GYGTTLGNSLR/VNYQVENTR	40/36	0.129737	4.7675	38264
0064	JDM1_2558	254046651	-	translation-associated GTPase	COG0012J	Cytoplasmic	4.72	39893.2	MALDI-TOF/TOF	416	42	14/22	1135.69/1278.83/1511.81/1586.76	QVDAIVHVVR/IKPALEAGKPVR/APQAAGIIHSDFER/DYVMQDGDIVEFR	63/56/80/70	0.0915402	4.80701	41458
0065(Mixture)	JDM1_2109	254046203	pox3	pyruvate oxidase	COG0028EH	Cytoplasmic Membrane	4.96	64289.2	MALDI-TOF/TOF	234	35	16/62	1998.00/2244.07	TTDPLEYEQVYQEINR/VAADDAVFSMDVGDNTINSFR	75/53	0.0153815	4.85182	38264
0065(Mixture)	JDM1_2220	254046314	-	hypothetical protein	COG3589S	Cytoplasmic	4.89	40676.7	MALDI-TOF/TOF	85	21	7/62	1222.7	VLFAQPQTYR	30	0.0153815	4.85182	38264
0066	JDM1_2019	254046113	-	hypothetical protein	COG2848S	Cytoplasmic	4.98	46589.5	MALDI-TOF/TOF	202	35	13/55	2015.95/1942.12	TITMGISLFDCVDSDGER/VAAQIQEEYGIPIINKR	61/59	0.0158034	4.87909	37114
0067	JDM1_1719	254045813	ldhD	D-lactate dehydrogenase	COG1052CHR	Cytoplasmic	4.89	37181.3	MALDI-TOF/TOF	489	69	25/59	1586.73/1447.78/1398.74/1139.60/1040.53	DDERPFFDTWMK/ELNTMTVGVIGTGR/MKDGAYILNFAR/DGAYILNFAR/VFMNLFNR	71/93/70/39/38	1.57254	4.90597	35021
0068	JDM1_2119	254046213	lplA1	lipoate-protein ligase	COG0095H	Cytoplasmic	4.9	38175.9	MALDI-TOF/TOF	309	39	13/22	1678.82/1290.61/1838.94	NQNTLEEINADYVR/QHFDMGTIDAR/ALADIDLNQYFTGIER	80/31/80	0.0679548	4.88299	35105
0069	JDM1_1719	254045813	ldhD	D-lactate dehydrogenase	COG1052CHR	Cytoplasmic	4.89	37181.3	MALDI-TOF/TOF	261	35	16/33	1586.72/1227.59/1398.75/1139.60	DDERPFFDTWMK/GFDGADVYQQK/MKDGAYILNFAR/DGAYILNFAR	41/40/41/35	0.203811	4.85922	35698
0070(Mixture)	JDM1_1856	254045950	-	hypothetical protein	COG2706G	Unknown	4.88	36538.7	MALDI-TOF/TOF	421	60	13/33	2040.08/1544.78/1377.70	LNTVVAPGTPPAYVAVDEAR/LSHDGHFLYVSNR/DVTVPEGVCVRF	128/79/59	0.0882211	4.86779	33564
0070(Mixture)	JDM1_0847	254044941	fusA2	elongation factor G	COG0480J	Cytoplasmic	4.8	76998.7	MALDI-TOF/TOF	81	9	4/33	1766.88	EFNVEATVGAPQVSYR	62	0.0882211	4.86779	33564
0071(Mixture)	JDM1_0436	254044532	ldhL1	L-lactate dehydrogenase	COG0039C	Cytoplasmic	4.85	34205.8	MALDI-TOF/TOF	483	52	15/42	1890.96/1924.03/1357.71/1373.71	TKGDALDLEDAQAFTAPK/DADLVVITAGAPQKPGESR/GATFYGIGTALMR/GATFYGIGTALMR	118/127/89/27	0.919366	4.83857	33542
0071(Mixture)	JDM1_0630	254044725	trxB1	thioredoxin reductase (NADPH)	COG0492O	Cytoplasmic	4.85	33455.5	MALDI-TOF/TOF	133	26	7/42	1129.64	VPGIFAVGDVR	79	0.919366	4.83857	33542
0072	JDM1_1939	254046033	mreB1	cell shape determining protein MreB	COG1077D	Cytoplasmic	4.78	35145.4	MALDI-TOF/TOF	431	55	15/36	1267.79/1230.66/1217.71/2093.97	GIVLREPSVVAK/IDDSIIYHVR/QKFNLLIGER/IDCGSASLEAAEDLEGSTIR	22/33/64/156	0.200368	4.8226	35677
0073	JDM1_1804	254045898	pdhB	pyruvate dehydrogenase complex, E1 component, beta subunit	COG0022C	Cytoplasmic	4.77	35439.2	MALDI-TOF/TOF	492	62	15/47	1264.71/1408.65/1449.76/1215.67/1103.62	TYIQAITDALR/ATDGLQAEFGEDR/NNDPVFFLENLK/EGISVEVVDLR/GALYLSAPVGR	57/97/90/60/45	0.516024	4.80545	34507
0074	JDM1_0436	254044532	ldhL1	L-lactate dehydrogenase	COG0039C	Cytoplasmic	4.85	34205.8	MALDI-TOF/TOF	153	31	8/21	1924.03	DADLVVITAGAPQKPGESR	70	0.0898845	4.7545	34021
0075	JDM1_1453	254045547	map3	maltose phosphorylase	COG1554G	Cytoplasmic	4.82	85675.5	MALDI-TOF/TOF	122	30	14/60	1164.61	SFIVDQDGQR	38	0.116624	4.58388	36041
0076	JDM1_1691	254045785	dnaK	molecular chaperone DnaK	COG0443O	Cytoplasmic	4.66	66730.7	MALDI-TOF/TOF	184	16	7/46	1443.64/1550.76	GFAEDYLGDTVEK/AVVTVPAYFNDAQR	93/56	0.0597932	4.66838	32942
0077	JDM1_0157	254044253	dak1B	glycerone kinase	COG2376G	Cytoplasmic	4.74	36088.2	MALDI-TOF/TOF	374	29	8/36	1345.71/1978.09/2094.09/2591.36	NVVDEMVDGLVR/AYPQYLTKLPDTEAIVR/SIVVDDDIAVKDSLYTQGR/ILGAAADQGTDLDDLESLATHVLPR	43/59/107/105	0.0384033	4.735	36959
0078	JDM1_0601	254044697	groEL	chaperonin GroEL	COG0459O	Cytoplasmic	4.69	57437	MALDI-TOF/TOF	173	16	8/17	1168.67/1411.75	NVTAGANPVGIR/VGHDGVITIEESR	35/78	0.0416674	4.66025	31815
0079	JDM1_0601	254044697	groEL	chaperonin GroEL	COG0459O	Cytoplasmic	4.69	57437	MALDI-TOF/TOF	421	47	22/37	1168.67/1411.76/1611.79	NVTAGANPVGIR/VGHDGVITIEESR/NQIGETTSDFDKEK	41/84/79	0.218236	4.53838	32228
0080	JDM1_1595	254045689	pyk	pyruvate kinase	COG0469G	Cytoplasmic	4.98	62866.6	MALDI-TOF/TOF	110	14	5/19	1638.96	EGDLILITAGVPVGER	69	0.0438965	4.53675	31489
0081	JDM1_0601	254044697	groEL	chaperonin GroEL	COG0459O	Cytoplasmic	4.69	57437	MALDI-TOF/TOF	435	33	17/35	1862.96/1611.81/1916.11	DNTTIVEGAGSKDAISER/NQIGETTSDFDKEK/AAVEEGFVAGGGTALINVIK	72/107/110	0.159991	4.49937	30826
0082	JDM1_0601	254044697	groEL	chaperonin GroEL	COG0459O	Cytoplasmic	4.69	57437	MALDI-TOF/TOF	193	19	9/22	1168.68/1411.77	NVTAGANPVGIR/VGHDGVITIEESR	38/91	0.0580486	4.47338	30471
0083	JDM1_0988	254045082	-	capsid protein	COG4653R	Cytoplasmic	4.73	50429	MALDI-TOF/TOF	289	45	17/89	1233.63/1858.05/1567.88	LPVMWDTDEK/ALTDGVTAVEATDLVAAIK/DTQGRPLVQPDLTK	56/85/57	0.0374441	4.69762	29447
0084	JDM1_0601	254044697	groEL	chaperonin GroEL	COG0459O	Cytoplasmic	4.69	57437	MALDI-TOF/TOF	200	25	13/25	1611.81	NQIGETTSDFDKEK	96	0.175391	4.82805	29676
0085	JDM1_1691	254045785	dnaK	molecular chaperone DnaK	COG0443O	Cytoplasmic	4.66	66730.7	MALDI-TOF/TOF	198	9	4/16	1443.76/1550.88	GFAEDYLGDTVEK/AVVTVPAYFNDAQR	102/65	0.0485871	4.86857	29810
0086	JDM1_1716	254045810	tsf	elongation factor Ts	COG0264J	Cytoplasmic	4.9	31615.8	MALDI-TOF/TOF	198	38	8/25	2198.12	AAIVEINCETDSVASTDKFK	130	0.527972	4.8939	31086
0087	JDM1_1576	254045670	dapB	dihydrodipicolinate reductase	COG0289E	Cytoplasmic	4.95	28483.3	MALDI-TOF/TOF	150	39	8/21	1494.73/1555.79	SGEQNLGEDDRFK/EQGNPDATETLPGAR	22/55	0.0978813	4.92429	27877
0088	JDM1_1576	254045670	dapB	dihydrodipicolinate reductase	COG0289E	Cytoplasmic	4.95	28483.3	MALDI-TOF/TOF	169	49	9/24	1494.73/1555.78	SGEQNLGEDDRFK/EQGNPDATETLPGAR	27/55	0.0767145	4.92351	27520
0089	JDM1_0669	254044764	-	HAD superfamily hydrolase	COG0561R	Cytoplasmic	4.95	31342.6	MALDI-TOF/TOF	138	26	5/20	1655.89	QAQQQGVHFIVSTGR	86	0.0289757	4.89779	28203
0090	JDM1_1035	254045129	rfbD	dTDP-4-dehydrorhamnose reductase	COG1091M	Unknown	4.87	31380.2	MALDI-TOF/TOF	313	74	15/40	1116.60/1180.60/1558.81	AKWAGEEAVR/HSGADYYIVR/AYRPQHSVMNLDK	36/69/38	0.105719	4.88104	27379
0091	JDM1_0229	254044325	pepM	methionyl aminopeptidase	COG0024J	Cytoplasmic	4.9	29082.8	MALDI-TOF/TOF	194	41	7/18	1488.84/1293.59	ALYLGIDQAVVGNR/SGETADDGWTVR	59/56	0.101622	4.84792	26958
0092	JDM1_1776	254045870	tuf	elongation factor Tu	COG0050J	Cytoplasmic	4.95	43377.1	MALDI-TOF/TOF	290	24	6/19	1577.74/1860.97	EQDFASIDAAPEER/GITINTAHVEYETEKR	134/94	0.147273	4.84987	25769
0093	JDM1_0656	254044751	eno	phosphopyruvate hydratase	COG0148G	Cytoplasmic	4.61	48029.9	MALDI-TOF/TOF	197	19	6/17	1925.95/1294.66	GNPTVEVELYTESGAFGR/EIVGYDVTDQR	93/43	0.14038	4.8261	25620
0094	JDM1_1776	254045870	tuf	elongation factor Tu	COG0050J	Cytoplasmic	4.95	43377.1	MALDI-TOF/TOF	291	21	7/16	1577.75/1860.97	EQDFASIDAAPEER/GITINTAHVEYETEKR	129/94	0.0643579	4.82688	25065
0095(Mixture)	JDM1_1776	254045870	tuf	elongation factor Tu	COG0050J	Cytoplasmic	4.95	43377.1	MALDI-TOF/TOF	249	15	4/21	1577.74/1860.96	EQDFASIDAAPEER/GITINTAHVEYETEKR	125/91	0.146036	4.82688	24547
0095(Mixture)	JDM1_2553	254046646	rrp11	response regulator	COG0745TK	Cytoplasmic	4.83	25780.7	MALDI-TOF/TOF	128	33	6/21	1198.6	VFSADDIFER	58	0.146036	4.82688	24547
0096	JDM1_0075	254044171	pgmB2	beta-phosphoglucomutase	COG0637R	Cytoplasmic	4.82	23849	MALDI-TOF/TOF	441	39	7/44	1092.62/2085.14/1324.70/1972.00	NTNYLNLLK/NSPLVLEQLGLVHYFEAR/HGKPDPEIFER/GAEVLGLKPEECAGVEDAK	43/140/90/107	0.784068	4.80662	24603
0097	JDM1_0541	254044637	rpiA1	ribose-5-phosphate isomerase A	COG0120G	Cytoplasmic	4.78	24642.1	MALDI-TOF/TOF	363	49	10/23	1037.48/1767.89/2816.20	FMVDALGER/VKNEHLNIVGVSTSDR/SVDEVDHLDLTIDGADEIADDFQGVK	55/126/89	0.108091	4.77888	25357
0098	JDM1_1692	254045786	-	heat shock protein GrpE	COG0576O	Unknown	4.8	21442.9	MALDI-TOF/TOF	199	34	9/15	1385.71	AQLDAKDDQLLR	79	0.235305	4.70738	27449
0099	JDM1_1691	254045785	dnaK	molecular chaperone DnaK	COG0443O	Cytoplasmic	4.66	66730.7	MALDI-TOF/TOF	110	13	5/17	1550.76	AVVTVPAYFNDAQR	68	0.0749392	4.67162	25505
0100	JDM1_1768	254045862	glnQ3	glutamine ABC transporter, ATP-binding protein	COG1126E	Cytoplasmic Membrane	4.73	26947	MALDI-TOF/TOF	219	38	4/11	2127.97	VGLDDHADAFPSSLSGGQAQR	164	0.0836193	4.6895	24143
0101	JDM1_0317	254044413	rpiA2	ribose 5-phosphate epimerase	COG0120G	Unknown	4.75	23876.2	MALDI-TOF/TOF	158	40	6/41	2022.02	EAANHVNDITVVTPSPTTR	112	0.0376075	4.64237	23937
0102(Mixture)	JDM1_0650	254044745	clpP	ATP-dependent Clp protease proteolytic subunit	COG0740OU	Cytoplasmic	4.87	21529.5	MALDI-TOF/TOF	216	41	10/32	2003.94	LNHDTERDNYLSAQEAK	113	0.237608	4.6895	22788
0102(Mixture)	JDM1_0654	254044749	pgk	phosphoglycerate kinase	COG0126G	Cytoplasmic	5.03	42796.9	MALDI-TOF/TOF	86	7	3/32	1236.63	SIEEFEDVLR	70	0.237608	4.6895	22788
0104	JDM1_1978	254046072	atpA	F0F1 ATP synthase subunit alpha	COG0056C	Cytoplasmic	4.95	54664.3	MALDI-TOF/TOF	181	9	3/30	1553.79/2043.99	EAYPGDVFYLHSR/ELESFSQFGSDLDAATQAK	48/117	0.0334962	4.5335	23235
0105	JDM1_1362	254045456	rpe	ribulose-phosphate 3-epimerase	COG0036G	Cytoplasmic	4.68	23392.8	MALDI-TOF/TOF	196	23	3/8	1601.83/1424.71	VAPSILSADFANLQR/AGADLIGVHVESTR	67/86	0.01894	4.38887	23209
0106	JDM1_1976	254046070	atpD	F0F1 ATP synthase subunit beta	COG0055C	Cytoplasmic Membrane	4.58	50831.3	MALDI-TOF/TOF	136	17	9/22	2219	VFNVLGETIDGGPEFGPDAER	67	0.0363161	4.40025	23651
0107	JDM1_0487	254044583	-	hypothetical protein	-	Unknown	4.63	21034.4	MALDI-TOF/TOF	203	56	17/65	1803.00/2441.15	ELKSDEVVNITIESAR/IHYDKITDAETGQSMYYYSR	63/28	0.0266412	4.35313	24019
0109	JDM1_1358	254045452	pppL	serine/threonine specific protein phosphatase (putative)	COG0631T	Cytoplasmic	4.65	27244.4	MALDI-TOF/TOF	185	35	8/17	2403.09/1116.60	SDIGQQREENEDYVGFFQNK/RGEISAEQAR	40/43	0.0247989	4.30113	24659
0110	JDM1_2014	254046108	pgi	glucose-6-phosphate isomerase	COG0166G	Cytoplasmic	4.96	49847	MALDI-TOF/TOF	123	17	5/9	1877.87	DADLSKNEAYQYAAYR	58	0.0175498	4.34825	24914
0111	JDM1_0601	254044697	groEL	chaperonin GroEL	COG0459O	Cytoplasmic	4.69	57437	MALDI-TOF/TOF	114	14	7/15	1411.74	VGHDGVITIEESR	45	0.0304577	4.38563	25324
0112	JDM1_0541	254044637	rpiA1	ribose-5-phosphate isomerase A	COG0120G	Cytoplasmic	4.78	24642.1	MALDI-TOF/TOF	121	31	6/14	1037.55/1768.00	FMVDALGER/VKNEHLNIVGVSTSDR	22/46	0.0428727	4.56112	25488
0113	JDM1_0601	254044697	groEL	chaperonin GroEL	COG0459O	Cytoplasmic	4.69	57437	MALDI-TOF/TOF	370	28	14/27	1589.85/1168.72/1411.83	AIELDDHFENMGAK/NVTAGANPVGIR/VGHDGVITIEESR	96/62/108	0.181129	4.306	25308
0114	JDM1_0601	254044697	groEL	chaperonin GroEL	COG0459O	Cytoplasmic	4.69	57437	MALDI-TOF/TOF	266	28	13/26	1168.74/1411.83	NVTAGANPVGIR/VGHDGVITIEESR	41/121	0.0805507	4.26863	25703
0115	JDM1_0655	254044750	tpiA	triosephosphate isomerase	COG0149G	Cytoplasmic	4.62	26983.4	MALDI-TOF/TOF	528	59	12/44	1595.85/1490.83/1649.91/1694.00	GYFHETDEDINKK/EAGEAESWVSGQIK/TATSDQAEEICAVVR/TVADLYSQEVADKVR	83/85/134/110	0.812726	4.37263	26391
0116	JDM1_0655	254044750	tpiA	triosephosphate isomerase	COG0149G	Cytoplasmic	4.62	26983.4	MALDI-TOF/TOF	383	34	8/27	1595.83/1490.81/1649.89/1693.98	GYFHETDEDINKK/EAGEAESWVSGQIK/TATSDQAEEICAVVR/TVADLYSQEVADKVR	92/81/52/72	0.0969844	4.27513	26459
0120	JDM1_1453	254045547	map3	maltose phosphorylase	COG1554G	Cytoplasmic	4.82	85675.5	MALDI-TOF/TOF	254	14	7/69	2664.38/1139.61/1656.95	YTLEILDQVSDDQAAALNVTAEER/AHWQDIVDR/VHDGQLSYRPFLPK	144/55/35	0.048349	4.45875	28550
0121	JDM1_0601	254044697	groEL	chaperonin GroEL	COG0459O	Cytoplasmic	4.69	57437	MALDI-TOF/TOF	262	24	11/19	1611.85/1303.77	NQIGETTSDFDKEK/VGAATETELKER	109/34	0.0730687	4.41	28367
0122	JDM1_0656	254044751	eno	phosphopyruvate hydratase	COG0148G	Cytoplasmic	4.61	48029.9	MALDI-TOF/TOF	295	33	10/25	1801.97/1203.67/1462.78	NNEEPFEILVEAIER/EAGYTAIVSHR/GIHGFYNLDEAAR	86/34/81	0.0324839	4.26863	27734
0123	JDM1_0601	254044697	groEL	chaperonin GroEL	COG0459O	Cytoplasmic	4.69	57437	MALDI-TOF/TOF	404	28	15/28	1589.79/1168.69/1411.78	AIELDDHFENMGAK/NVTAGANPVGIR/VGHDGVITIEESR	96/62/127	0.129908	4.19388	27734
0125(Mixture)	JDM1_0601	254044697	groEL	chaperonin GroEL	COG0459O	Cytoplasmic	4.69	57437	MALDI-TOF/TOF	167	19	8/23	1168.71/1411.79	NVTAGANPVGIR/VGHDGVITIEESR	41/64	0.077708	4.36125	29447
0125(Mixture)	JDM1_1776	254045870	tuf	elongation factor Tu	COG0050J	Cytoplasmic	4.95	43377.1	MALDI-TOF/TOF	119	12	4/23	1978.04	ELLSEYDFPGDDIPVIR	87	0.077708	4.36125	29447
0127	JDM1_0325	254044421	-	ribonucleoside hydrolase RihC	COG1957F	Cytoplasmic	4.63	33065.7	MALDI-TOF/TOF	218	36	9/30	2645.41/2188.02	FFNSDVPVAGGAAQPLIKPFEDAVR/MWIDVQTEGPANGETVGDIR	84/72	0.11141	4.3255	30236
0128	JDM1_1691	254045785	dnaK	molecular chaperone DnaK	COG0443O	Cytoplasmic	4.66	66730.7	MALDI-TOF/TOF	90	18	6/34	1228.63	FQLTDIPAAPR	49	0.0415078	4.34662	31266
0129	JDM1_1453	254045547	map3	maltose phosphorylase	COG1554G	Cytoplasmic	4.82	85675.5	MALDI-TOF/TOF	132	8	5/19	1139.61/1656.94	AHWQDIVDR/VHDGQLSYRPFLPK	47/50	0.0319724	4.21825	30177
0130	JDM1_1831	254045925	divIVA	cell division initiation protein DivIVA	COG3599D	Unknown	4.48	26173.8	MALDI-TOF/TOF	288	49	10/24	1729.95/1910.02	VLSPDDIHNKEFSTK/GYNIDEVNDFLEQIIK	81/84	0.167097	4.137	31570
0132	JDM1_0601	254044697	groEL	chaperonin GroEL	COG0459O	Cytoplasmic	4.69	57437	MALDI-TOF/TOF	101	14	6/12	1411.81	VGHDGVITIEESR	47	0.0345972	4.35475	33370
0134(Mixture)	JDM1_1829	254045923	dapF	diaminopimelate epimerase	COG0253E	Cytoplasmic	4.62	35933.5	MALDI-TOF/TOF	167	44	11/32	1457.77	YLGTQNSQEDFR	66	0.0867338	4.35475	34619
0134(Mixture)	JDM1_0601	254044697	groEL	chaperonin GroEL	COG0459O	Cytoplasmic	4.69	57437	MALDI-TOF/TOF	122	11	5/32	1168.73/1411.81	NVTAGANPVGIR/VGHDGVITIEESR	25/75	0.0867338	4.35475	34619
0135	JDM1_1679	254045773	prmA	ribosomal protein L11 methyltransferase (putative)	COG2264J	Cytoplasmic	4.6	34130.7	MALDI-TOF/TOF	115	22	4/19	1627.94	LDPGQAFGTGTHPTTK	74	0.0224393	4.38563	35231
0136	JDM1_0601	254044697	groEL	chaperonin GroEL	COG0459O	Cytoplasmic	4.69	57437	MALDI-TOF/TOF	209	15	8/17	1168.74/1411.84	NVTAGANPVGIR/VGHDGVITIEESR	54/94	0.0387639	4.35962	35506
0137	JDM1_1336	254045430	pepP	Xaa-Pro aminopeptidase (putative)	COG0006E	Cytoplasmic	4.53	37842.8	MALDI-TOF/TOF	452	39	12/23	2126.19/1102.69/1729.05/1582.91	YQTAFAGQYDDQHLVITR/SVDEIDRLR/THGASGPSFTTIVLGGAR/IEDDVLVTAEGHER	79/35/88/141	0.0339646	4.21338	36628
0139	JDM1_0565	254044661	nrdF	ribonucleotide-diphosphate reductase subunit beta	COG0208F	Unknown	4.44	39101.4	MALDI-TOF/TOF	137	26	7/12	1308.81	LTEQFWLDTR	42	0.0460098	4.14837	34308
0140	JDM1_1691	254045785	dnaK	molecular chaperone DnaK	COG0443O	Cytoplasmic	4.66	66730.7	MALDI-TOF/TOF	89	11	4/9	1228.8	FQLTDIPAAPR	44	0.0507511	4.15975	33564
0141	JDM1_2081	254046175	-	purine nucleosidase	COG1957F	Cytoplasmic	4.42	34141.7	MALDI-TOF/TOF	96	5	1/13	1885.15	LNDPTNVTVALTVDKER	88	0.0239099	4.06875	34619
0142	JDM1_2267	254046361	-	purine nucleosidase	COG1957F	Cytoplasmic	4.34	35371.4	MALDI-TOF/TOF	84	11	3/10	1891.03	LFEQVDQFTLMGGSYR	61	0.00434585	3.98588	34686
0143	JDM1_1288	254045382	-	hypothetical protein	COG1399R	Cytoplasmic	4.28	20737.5	MALDI-TOF/TOF	99	18	2/9	2002.12	GWEVLSEDDQALQAAELK	73	0.0104248	4.03625	31408
0144	JDM1_1775	254045869	tig	trigger factor	COG0544O	Cytoplasmic	4.49	49435.9	MALDI-TOF/TOF	130	14	5/14	2118.12	LTGTTEDDLHKQFAADAER	90	0.0106477	3.97938	29753
0145	JDM1_2385	254046479	-	extracellular protein	-	Extracellular	4.46	25491.9	MALDI-TOF/TOF	186	30	5/49	1979.01/1001.56	LDFGSHEIDVINNQSYK/VGLQVSDQR	110/40	0.0256826	3.84613	29239
0146	JDM1_0404	254044500	rpoE	DNA-directed RNA polymerase subunit delta	COG3343K	Cytoplasmic	3.72	22891.8	MALDI-TOF/TOF	97	24	2/23	2992.4	AWYPFESIDEAVIHTDDDEDEDRPK	75	0.0151119	3.64625	25259
0148	JDM1_0486	254044582	-	hypothetical protein	-	Unknown	4.31	21582.9	MALDI-TOF/TOF	150	25	3/16	2717.18	NDSVNAGSTGLPDGDYLTAVESIEHR	98	0.0701237	3.97613	23583
0149	JDM1_1893	254045987	-	hypothetical protein	-	Cytoplasmic	4.27	18090.6	MALDI-TOF/TOF	105	25	4/10	1248.72	AQQGIADFKDR	41	0.0575321	3.99888	23868
0150	JDM1_1220	254045314	-	hypothetical protein	COG0073R	Cytoplasmic	4.42	22999	MALDI-TOF/TOF	246	44	6/18	2065.04/1532.87	ISDADSGETLGYNFFDVSK/FVVGYVESAEAHPK	101/78	0.0435347	4.0655	23992
0152	JDM1_0656	254044751	eno	phosphopyruvate hydratase	COG0148G	Cytoplasmic	4.61	48029.9	MALDI-TOF/TOF	268	33	12/32	1203.67/1462.79	EAGYTAIVSHR/GIHGFYNLDEAAR	57/98	0.153919	4.17763	23732
0153	JDM1_0656	254044751	eno	phosphopyruvate hydratase	COG0148G	Cytoplasmic	4.61	48029.9	MALDI-TOF/TOF	151	20	7/14	1462.8	GIHGFYNLDEAAR	64	0.0293933	4.17763	23476
0154	JDM1_0656	254044751	eno	phosphopyruvate hydratase	COG0148G	Cytoplasmic	4.61	48029.9	MALDI-TOF/TOF	133	17	7/17	1462.81	GIHGFYNLDEAAR	66	0.0310718	4.24588	23543
0155	JDM1_0656	254044751	eno	phosphopyruvate hydratase	COG0148G	Cytoplasmic	4.61	48029.9	MALDI-TOF/TOF	125	17	6/14	1462.83	GIHGFYNLDEAAR	54	0.0398299	4.21825	23169
0156	JDM1_2243	254046337	-	flavodoxin	COG0716C	Cytoplasmic	3.94	15968.7	MALDI-TOF/TOF	157	45	5/18	2090.86	IYGCAGSGDTFYDADYCR	86	0.00619996	3.786	22388
0157	JDM1_1309	254045403	greA	transcription elongation factor GreA	COG0782K	Cytoplasmic	4.6	17914.2	MALDI-TOF/TOF	243	52	6/21	1252.83/2762.40	INQRPEIINR/SYGDLSENSEYESAKNEQSLLENR	47/128	0.171088	4.36288	20071
0158	JDM1_1902	254045996	-	hypothetical protein	COG1719R	Cytoplasmic	4.81	25736.2	MALDI-TOF/TOF	92	14	3/13	2028.14	SPDFMLETGFLAEQSALR	70	0.0137385	4.1955	18977
0159	JDM1_1808	254045902	-	hypothetical protein	COG5503S	Cytoplasmic	4.49	8718.53	MALDI-TOF/TOF	116	23	1/5	1911.13	ETTQSLYLEAETEVAAR	98	0.074196	4.241	18026
0161	JDM1_0554	254044650	nusG	transcription antitermination protein NusG	COG0250K	Cytoplasmic	4.79	20593.3	MALDI-TOF/TOF	291	34	8/48	1643.82/1440.70/1795.87	WYVLHTYAGYENK/IQSMGMEDNIFR/ETSTELDFDQVDQIR	85/55/112	0.0640851	4.81091	20963
0163	JDM1_0775	254044869	asp2	alkaline shock protein	COG1302S	Cytoplasmic	5.11	17566.9	MALDI-TOF/TOF	310	45	7/43	2756.43/1180.56/1196.55	IASNTAQEVEGVLSLQGNLIDDISNR/DMLTTEEWR/DMLTTEEWR	159/83/51	0.0687865	4.70738	17411
0164	JDM1_0656	254044751	eno	phosphopyruvate hydratase	COG0148G	Cytoplasmic	4.61	48029.9	MALDI-TOF/TOF	186	25	10/36	1203.58/1462.68	EAGYTAIVSHR/GIHGFYNLDEAAR	23/73	0.0224291	4.38563	17494
0165	JDM1_1409	254045503	accB2	acetyl-CoA carboxylase, biotin carboxyl carrier protein	COG0511I	Unknown	4.47	16379.7	MALDI-TOF/TOF	85	21	3/10	1116.69	QAPFVQVGDR	28	0.016412	4.05087	17512
0166	JDM1_1338	254045432	asp3	alkaline shock protein	COG1302S	Cytoplasmic	4.21	16437.5	MALDI-TOF/TOF	112	29	3/13	1625.91	MQGTISSSVNELFGR	83	0.0631288	3.96963	16269
0170	JDM1_1008	254045102	-	hypothetical protein	-	Unknown	4.02	16170.8	MALDI-TOF/TOF	80	23	4/9	1203.72	LSGEMVGIIER	49	0.0234149	3.73888	15549
0171	JDM1_2202	254046296	-	hypothetical protein	COG0589T	Cytoplasmic	4.64	17128.4	MALDI-TOF/TOF	115	14	2/6	1291.72/1351.79	DGFTDIAFHIR/VLEGSVTTYVQR	56/30	0.0878055	4.29138	15939
0173	JDM1_1312	254045406	-	hypothetical protein	COG4841S	Extracellular	5.26	18875	MALDI-TOF/TOF	112	33	5/35	2066.94	DGVNYYVNDRDEWFFK	75	0.0442497	4.501	14784
0174	JDM1_0720	254044814	-	hypothetical protein	-	Unknown	4.68	15646.3	MALDI-TOF/TOF	329	88	9/21	1453.81/2037.13/1817.13	GHVEGNETLAEAAR/EIREETQIEATLDTNFK/QVTLFVSEVPSGVVVTR	66/59/63	0.0535775	4.36125	14355
0175	JDM1_0653	254044748	gapB	glyceraldehyde 3-phosphate dehydrogenase	COG0057G	Cytoplasmic	5.29	36438.1	MALDI-TOF/TOF	196	17	6/62	1856.11/2139.97	VGVVDGSLTELVAILDKK/TVAWYDNEYGFTCQMVR	85/86	0.0695201	4.25888	14085
0176	JDM1_0127	254044223	hsp1	small heat shock protein	COG0071O	Cellwall	4.46	15999.9	MALDI-TOF/TOF	505	77	13/47	1340.71/1356.71/1568.83/2546.32/2191.09	NDFGMLDPFER/NDFGMLDPFER/TDINETDDQYQVK/VQKDSFVDHEDQDQNIVMNER/DSFVDHEDQDQNIVMNER	73/44/75/109/163	1.06678	4.1175	14514
0177	JDM1_1285	254045379	-	hypothetical protein	COG0799S	Cytoplasmic	4.41	12999.7	MALDI-TOF/TOF	133	42	5/38	1587.9	QVQAIADNIVDFVR	77	0.030264	4.01675	14189
0179	JDM1_0559	254044655	rplL	ribosomal protein L12/L7	COG0222J	Cytoplasmic	4.29	12592.1	MALDI-TOF/TOF	477	64	6/14	2545.43/1585.84/2459.38	AIEEEFDVSASAPVAVAGAAGGDAAAAK/DSYDVELTESGDQK/GLVDNVPSIIKEGVSEDEANDMK	201/90/100	1.47895	3.95825	12421
0180	JDM1_0826	254044920	cspC	cold shock protein CspC	COG1278K	Cytoplasmic	4.56	7307.95	MALDI-TOF/TOF	135	87	4/41	2804.36	SLDEGQAVNFDVEESDRGPQAVNVTK	77	0.394397	4.0915	12672
0182	JDM1_1183	254045277	-	hypothetical protein	COG3679S	Extracellular	4.58	13274.9	MALDI-TOF/TOF	111	14	1/7	1876.95	AVNIYDTANQLEQELR	98	0.10993	4.21988	12415
0183	JDM1_0826	254044920	cspC	cold shock protein CspC	COG1278K	Cytoplasmic	4.56	7307.95	MALDI-TOF/TOF	109	68	2/15	2804.33	SLDEGQAVNFDVEESDRGPQAVNVTK	74	0.4517	4.30113	12880
0185	JDM1_2142	254046236	-	hypothetical protein	-	Unknown	4.42	13045.6	MALDI-TOF/TOF	162	65	6/16	2025.9	VEGEDPYIYFEQFDFK	85	0.403873	4.06387	11467
0188	JDM1_2232	254046326	pts20B	cellobiose PTS, EIIB	COG1440G	Cytoplasmic	4.61	11341.2	MALDI-TOF/TOF	213	63	11/26	2122.93	AAEAEGIDADIFATAASDADAK	150	0.411246	4.3125	11509
0195	JDM1_0007	254044103	rpsF	30S ribosomal protein S6	COG0360J	Cytoplasmic	4.96	11427.8	MALDI-TOF/TOF	346	60	5/19	2009.98/1881.88/1064.54/3463.51	KYEITYIVRPDIDDAAK/YEITYIVRPDIDDAAK/TALVDRFDK/FAYEIGGFNEGTYHIVNLTATDDAALNEFDR	91/61/28/81	0.632739	4.85688	11625
0197	JDM1_2231	254046325	pts20A	cellobiose PTS, EIIA	COG1447G	Cytoplasmic	4.71	12473.9	MALDI-TOF/TOF	185	33	3/11	1235.59/1391.69	DLAGEVVDVYR/DLAGEVVDVYRR	71/67	0.256698	4.4685	12233
0198	JDM1_0600	254044696	groES	co-chaperonin GroES	COG0234O	Cytoplasmic	4.95	10292.7	MALDI-TOF/TOF	137	56	3/30	1768.95	VGDQVLFDKYAGTEVK	100	0.113076	4.81091	12343
0199	JDM1_2702	254046795	-	hypothetical protein	-	Cytoplasmic	5.09	13840.6	MALDI-TOF/TOF	438	88	11/56	2385.26/3350.70/1599.91/1219.65	LTEIDDVLNNLGDHADFATIAK/EADLGVQHFQYDVATGATTYFGENGYLVER/VAREEDAAAVEQIAK/AGCQAWTANLK	103/133/36/40	0.0387338	4.88532	12428
0200	JDM1_0600	254044696	groES	co-chaperonin GroES	COG0234O	Cytoplasmic	4.95	10292.7	MALDI-TOF/TOF	334	94	7/28	1768.95/1656.91	VGDQVLFDKYAGTEVK/YLVLHEKDIVAIED	124/117	1.93915	4.97338	12112
0201	JDM1_1339	254045433	nusB	transcription antitermination protein NusB	COG0781K	Cytoplasmic	4.89	15669.8	MALDI-TOF/TOF	173	30	3/28	1997.98/1738.89	EHQAELDAQIQPYLSQK/IAFFELQFVDDVPAK	96/47	0.0337992	4.92584	13092
0202	JDM1_1076	254045170	hpr	phosphocarrier protein HPr	COG1925G	Cytoplasmic	4.91	9382.65	MALDI-TOF/TOF	122	43	5/27	1485.76	FNSEITLQYQDK	81	1.88254	4.89195	13887
0203	JDM1_1771	254045865	-	hypothetical protein	-	Unknown	4.76	14558.4	MALDI-TOF/TOF	101	46	5/31	1132.57	DVSPETEAER	43	0.338137	4.579	13399
0205	JDM1_0096	254044192	-	hypothetical protein	-	Unknown	4.8	16044.2	MALDI-TOF/TOF	157	40	3/13	2764.34	VYDQNPDIAFITIPNDGTAGNPYLR	113	0.0336777	4.735	14317
0206	JDM1_2140	254046234	-	hypothetical protein	-	Unknown	5.03	15070.3	MALDI-TOF/TOF	84	45	5/20	1580.95	ELIPQAVIAGLWDR	37	0.0215451	4.80818	14385
0207	JDM1_2502	254046595	-	stress induced DNA binding protein	COG0783P	Cytoplasmic	4.7	18021.5	MALDI-TOF/TOF	298	61	10/34	2197.09/1857.87/1043.56	LIALDGSPYSTLKEMAENTK/IQDWPGEWDKTTPER/LAHLVDGYR	40/96/78	0.0784778	4.709	14799
0208	JDM1_0774	254044868	asp1	alkaline shock protein	COG1302S	Cytoplasmic	4.92	15785.8	MALDI-TOF/TOF	308	85	10/22	1832.86/1206.61/2190.97	FRDEADPTQGVDAQVGK/QIFNQICQR/DWQDQATGKPNTDQSTDKR	38/42/110	0.0658633	4.80156	15880
0209	JDM1_2688	254046781	hsp3	small heat shock protein	COG0071O	Cellwall	4.99	16658.5	MALDI-TOF/TOF	160	53	7/18	1950.86	DSISDESDKDGNIIASER	76	0.619922	4.95234	15509
0210	JDM1_1975	254046069	atpC	F0F1 ATP synthase subunit epsilon	COG0355C	Cytoplasmic	5.05	15697.6	MALDI-TOF/TOF	108	37	3/8	1736.85	IQNAQQKHDDAELAR	58	0.0777197	4.99364	16133
0211	JDM1_1691	254045785	dnaK	molecular chaperone DnaK	COG0443O	Cytoplasmic	4.66	66730.7	MALDI-TOF/TOF	86	6	3/13	1550.79	AVVTVPAYFNDAQR	63	0.0400075	4.90325	18548
0212	JDM1_1973	254046067	-	ribosomal protein acetylating enzyme	COG1670J	Cytoplasmic	5	20990.7	MALDI-TOF/TOF	114	43	8/38	1313.78	VILGADVANQASR	40	0.032626	4.9761	19130
0213	JDM1_1745	254045839	apt	adenine phosphoribosyltransferase	COG0503F	Cytoplasmic	5.07	18892.8	MALDI-TOF/TOF	400	52	12/23	1836.93/1277.65/1482.73/2080.03	YVASIPDYPEPGIIFR/EATDQIVQFAR/DKHVDMIVGPEAR/GFIVGCPVAYELGVGFAPAR	108/59/41/59	0.0628972	5.02481	19405
0214	JDM1_1776	254045870	tuf	elongation factor Tu	COG0050J	Cytoplasmic	4.95	43377.1	MALDI-TOF/TOF	252	9	4/13	1946.93/1577.72	GLAKEQDFASIDAAPEER/EQDFASIDAAPEER	100/111	0.0378358	4.90792	19820
0215	JDM1_1337	254045431	efp	elongation factor P	COG0231J	Cytoplasmic	5.02	20366.1	MALDI-TOF/TOF	199	49	7/22	1281.73/1466.77	IVEFQHVKPGK/LIVNTVDSTYVSR	51/53	0.358381	5.01974	21583
0216	JDM1_1033	254045127	rfbC	dTDP-4-dehydrorhamnose 3,5-epimerase	COG1898M	Unknown	4.9	21840.5	MALDI-TOF/TOF	418	44	6/24	1244.69/1222.53/1612.71/2495.12/2252.95	IIEPAVFGDKR/GFFTETYSDR/GFFTETYSDRDFK/EAGIDFDFIQDNQSLSAEAGVLR/AGSPTYGEWEGYIISESNHR	64/39/52/114/75	0.0978427	4.93052	22120
0217	JDM1_0654	254044749	pgk	phosphoglycerate kinase	COG0126G	Cytoplasmic	5.03	42796.9	MALDI-TOF/TOF	81	13	6/25	1236.6	SIEEFEDVLR	42	0.0433383	4.93831	22619
0220	JDM1_0444	254044540	hprT	hypoxanthine-guanine phosphoribosyltransferase	COG0634F	Cytoplasmic	4.89	20318.3	MALDI-TOF/TOF	131	42	6/31	1457.8	DVLVIEDIIDTGR	66	0.0352427	4.9087	22984
0221	JDM1_0650	254044745	clpP	ATP-dependent Clp protease proteolytic subunit	COG0740OU	Cytoplasmic	4.87	21529.5	MALDI-TOF/TOF	132	24	7/16	1506.75/1522.74/2003.92	MYPVPTVIEQSSR/MYPVPTVIEQSSR/LNHDTERDNYLSAQEAK	24/27/52	0.067584	4.85727	22645
0222	JDM1_1857	254045951	cutC	copper homeostasis protein	COG3142P	Cytoplasmic	4.78	22393.5	MALDI-TOF/TOF	271	52	7/17	2133.09/1674.94	EVCVENYTNIPAAIAAGANR/IELNDNLSVGGTTVSR	99/85	0.0380654	4.84364	23063
0223	JDM1_0444	254044540	hprT	hypoxanthine-guanine phosphoribosyltransferase	COG0634F	Cytoplasmic	4.89	20318.3	MALDI-TOF/TOF	316	61	9/28	1457.81/2623.23	DVLVIEDIIDTGR/ADYIGFEVPNEFVVGYGLDYAER	69/105	0.0619532	4.82143	23302
0224	JDM1_0656	254044751	eno	phosphopyruvate hydratase	COG0148G	Cytoplasmic	4.61	48029.9	MALDI-TOF/TOF	226	16	5/14	1925.94/1808.93/1294.67	GNPTVEVELYTESGAFGR/GIVPSGASTGEHEAVELR/EIVGYDVTDQR	87/52/36	0.0439445	4.88182	23787
0225	JDM1_1776	254045870	tuf	elongation factor Tu	COG0050J	Cytoplasmic	4.95	43377.1	MALDI-TOF/TOF	172	13	5/24	1577.76/1978.01	EQDFASIDAAPEER/ELLSEYDFPGDDIPVIR	58/71	0.190737	4.90403	24323
0226	JDM1_0656	254044751	eno	phosphopyruvate hydratase	COG0148G	Cytoplasmic	4.61	48029.9	MALDI-TOF/TOF	149	22	7/13	1051.61/1294.67	SIITDIYAR/EIVGYDVTDQR	23/42	0.0363055	4.88649	24716
0227	JDM1_0209	254044305	gnp	glucosamine-6-phosphate isomerase	COG0363G	Cytoplasmic	4.91	25881.2	MALDI-TOF/TOF	572	79	15/38	2194.19/1788.02/2085.06/1153.58/1754.96	YDKVIDEHPIDLQILGIGR/VIDEHPIDLQILGIGR/DITTHVVDLTESTIEANAR/FFASENDVPK/HLLLEAFGENKADAVK	82/97/116/37/69	0.22271	4.91688	25406
0228	JDM1_1776	254045870	tuf	elongation factor Tu	COG0050J	Cytoplasmic	4.95	43377.1	MALDI-TOF/TOF	183	22	12/22	1613.87	TLDLGEAGDNVGALLR	77	0.0543033	4.94182	25065
0229	JDM1_2535	254046628	gpmA	phosphoglyceromutase	COG0588G	Cytoplasmic	4.94	26087.5	MALDI-TOF/TOF	661	77	18/58	1818.90/1846.89/1288.63/2233.07/1264.73	EAGLEFDYAFTSVLTR/ETAEKYGDDQVHIWR/YGDDQVHIWR/SYDVLPPLLSADDEGSAVNDR/NVIIAAHGNSLR	113/110/80/122/64	1.04474	4.97143	24407
0231	JDM1_1352	254045446	gmk	guanylate kinase	COG0194F	Cytoplasmic	4.98	23460.9	MALDI-TOF/TOF	175	37	10/24	1951.93	NYDYAVINDEVPLAAER	111	0.0719628	5.03143	23516
0232	JDM1_0025	254044121	pgmB1	beta-phosphoglucomutase	COG0637R	Cytoplasmic	5.12	23634.9	MALDI-TOF/TOF	104	26	7/10	1323.67/1323.71	HGKPDPEIFQR/HGKPDPEIFQR	32/37	0.023863	5.07078	22260
0233	JDM1_1294	254045388	rrp5	response regulator	COG0745TK	Cytoplasmic	5.06	26372.4	MALDI-TOF/TOF	355	48	9/25	1426.85/2628.35/2157.04	ILIIEDEKNLAR/VSGLDHGADDYIVKPFAIEELLAR/VWGYESEVETNVVDVYIR	79/68/97	0.115654	5.06649	23841
0235	JDM1_2190	254046284	-	oxidoreductase (putative)	COG0431R	Cytoplasmic	5.12	22792.9	MALDI-TOF/TOF	281	59	16/42	1641.87/1267.69	FIAMVGTNSDESTNR/NANATTYEEVR	80/65	0.0446738	5.11788	25653
0236	JDM1_1897	254045991	dapD	2,3,4,5-tetrahydropyridine-2-carboxylate N-succinyltransferase	COG2171E	Cytoplasmic	5.02	24495.3	MALDI-TOF/TOF	323	34	6/20	1295.76/1807.82/2402.33	GALDQLNVPAGIK/ANAANIEDYELENDAR/GAVVAAGAIVIEDVAPNTVVGGVPAR	37/119/108	0.178676	5.08948	25969
0237	JDM1_1529	254045623	ispD	2-C-methyl-D-erythritol 4-phosphate cytidylyltransferase	COG1211I	Unknown	5.05	25907.5	MALDI-TOF/TOF	264	69	11/63	1040.52/2473.16/1471.83	VHVVTGGSER/TLVESYNALTDAQKETLSDSCK/ICLLAGQEVTLVR	37/72/57	0.118306	5.05052	26137
0238	JDM1_0293	254044389	fba	fructose-bisphosphate aldolase	COG0191G	Cytoplasmic	5.06	30921.3	MALDI-TOF/TOF	357	43	9/25	2020.94/1534.71/1747.87	NHYAIGAFNTNNLEWTR/YPENWTGLHFDR/VNVNTENQVAFANATR	78/60/133	0.252101	5.09532	27150
0239	JDM1_1935	254046029	minD	septum site-determining protein MinD	COG2894D	Cytoplasmic Membrane	4.97	29100.6	MALDI-TOF/TOF	244	45	10/20	1241.69/1332.75/2084.06	NLDVILGLDNR/ILYDIVDVVAGR/DADRVVGLLEQYPLAEAPK	36/59/24	0.087373	5.00455	27273
0240	JDM1_1318	254045412	glk	glucokinase	COG1940KG	Cytoplasmic	5.08	33733.3	MALDI-TOF/TOF	668	38	9/52	1605.78/2475.19/1945.97/1817.88/1781.97	FTLDNDANVAALGER/GAGENGSDVVFVTLGTGVGGGIIADGR/KGCLEQYASATGVVHVAR/GCLEQYASATGVVHVAR/LAVLGNDAGVIGAGSLAQR	135/180/71/45/164	0.231943	5.01117	27949
0241	JDM1_2018	254046112	rrp7	response regulator	COG0745TK	Cytoplasmic	5.02	27557.4	MALDI-TOF/TOF	148	27	6/30	2219.2	EQLLQLVWDYEYYGDER	96	0.0178821	5.03883	28239
0242	JDM1_1225	254045319	-	ABC transporter, ATP-binding protein	COG0396O	Cytoplasmic	5	29266.5	MALDI-TOF/TOF	243	42	15/28	1590.87/1200.60/1677.89	RPADDQISVMAFLK/YLNEGFSGGEK/EGYAGLRDDLNIDVK	30/40/66	0.0695535	5.01584	28921
0243	JDM1_0134	254044230	-	oxidoreductase	COG0667C	Cytoplasmic	5.02	31891	MALDI-TOF/TOF	249	58	13/23	1450.79	QGPNVWTPLGEPR	59	0.0523752	4.96286	30294
0244	JDM1_1326	254045420	-	hypothetical protein	-	Cytoplasmic	5.03	36423.7	MALDI-TOF/TOF	270	48	11/21	1169.69/2075.12/1042.49	TFELAPAHKR/FNTDRIQQISAGIDQLQK/SFENFNER	41/55/29	0.0441941	4.96247	31611
0245(Mixture)	JDM1_0671	254044766	eutD	phosphotransacetylase	COG0280C	Cytoplasmic	5.03	34450.3	MALDI-TOF/TOF	344	57	14/36	1888.02/1488.78/1145.63	ITGKDQTIVFPEGTEPR/DQTIVFPEGTEPR/QAMLDALVER	94/66/45	0.275181	4.99987	32541
0245(Mixture)	JDM1_0463	254044559	nadE	NAD synthetase	COG0171H	Cytoplasmic	4.97	30589.6	MALDI-TOF/TOF	173	37	7/36	1418.75/1373.63	YGDGGADIVPLWR/YDDIDDYLEGR	43/67	0.275181	4.99987	32541
0246	JDM1_2822	254046915	bsh1	choloylglycine hydrolase	COG3049M	Cytoplasmic Membrane	5.12	37051.7	MALDI-TOF/TOF	196	69	14/34	2445.18	ALSNSTPQNSFSEKVDLDSYSR	69	0.133556	4.96987	33629
0247	JDM1_1656	254045750	glyQ	glycyl-tRNA synthetase subunit alpha	COG0752J	Cytoplasmic	4.87	34538	MALDI-TOF/TOF	176	25	8/19	1756.91/1276.76	AIGPEPWNAAYVEPSR/LGINPLEHDIR	68/26	0.0592283	4.93909	33890
0248(Mixture)	JDM1_2870	254046963	pox5	pyruvate oxidase	COG0028EH	Cytoplasmic Membrane	5.32	66141.1	MALDI-TOF/TOF	134	22	12/62	2273.09	IAEPDAIYSIDVGDINLNANR	72	0.0757881	4.95545	35210
0248(Mixture)	JDM1_1719	254045813	ldhD	D-lactate dehydrogenase	COG1052CHR	Cytoplasmic	4.89	37181.3	MALDI-TOF/TOF	119	34	14/62	1227.55/1139.57	GFDGADVYQQK/DGAYILNFAR	28/23	0.0757881	4.95545	35210
0249	JDM1_1595	254045689	pyk	pyruvate kinase	COG0469G	Cytoplasmic	4.98	62866.6	MALDI-TOF/TOF	150	21	11/34	1739.73	FNFSHGDHEEHLDR	52	0.0369539	5.00221	35912
0250	JDM1_1891	254045985	pepQ	Xaa-Pro dipeptidase	COG0006E	Cytoplasmic	5.01	41175.8	MALDI-TOF/TOF	398	23	8/23	1487.78/2402.19/1586.76/1212.58	VWALETGNLTLDR/QQFPAAHFDKDLSPYIQQLR/WADFAFEQGFAAVK/AGYGEYFIHR	56/88/113/71	0.0757108	4.97727	36760
0251	JDM1_1461	254045555	aspB	aspartate aminotransferase	COG0436E	Cytoplasmic	4.93	43754	MALDI-TOF/TOF	347	26	7/16	2406.17/1669.91/1121.58/1799.01	IEADHHYHFDPNQIVVTDGAK/LAGGVPVEVSTDEQLR/FTAADLEAQR/ALVLNSPQNPSGLVFSR	64/82/37/84	0.0504234	4.95195	37651
0252	JDM1_2435	254046529	-	aryl-alcohol dehydrogenase	COG1062C	Cytoplasmic	5.03	40018.4	MALDI-TOF/TOF	349	29	9/17	1733.87/1990.91/1829.01	ISGCTEVIAVDIVDSR/FYKFEDINQANADSGSGK/TIKPVLIIDEDYQPGK	40/106/99	0.0164161	4.99792	38241
0253	JDM1_0654	254044749	pgk	phosphoglycerate kinase	COG0126G	Cytoplasmic	5.03	42796.9	MALDI-TOF/TOF	507	54	20/42	1013.56/1097.63/2141.99/1236.61/1832.94	AILFSHLGR/GLSLRPVAER/YWASLGDVYVNDAFGTAHR/SIEEFEDVLR/LTHISTGGGASLEYLEGK	52/33/71/75/106	1.32374	5.02013	40453
0254	JDM1_1776	254045870	tuf	elongation factor Tu	COG0050J	Cytoplasmic	4.95	43377.1	MALDI-TOF/TOF	734	64	26/63	1577.72/1860.96/1977.99/2127.09/2181.10	EQDFASIDAAPEER/GITINTAHVEYETEKR/ELLSEYDFPGDDIPVIR/VIMHLMDVVDEYIPTPVR/DTEKPFLMPVEDVFSITGR	134/113/151/55/108	2.50578	4.9574	40599
0255	JDM1_1453	254045547	map3	maltose phosphorylase	COG1554G	Cytoplasmic	4.82	85675.5	MALDI-TOF/TOF	200	11	7/14	1435.72/2664.26	YKQLDGAYHNAR/YTLEILDQVSDDQAAALNVTAEER	26/107	0.0650141	4.93636	39972
0256	JDM1_0847	254044941	fusA2	elongation factor G	COG0480J	Cytoplasmic	4.8	76998.7	MALDI-TOF/TOF	101	13	5/22	2054.03	INIIDTPGHVDFTVEVER	65	0.0245701	4.91494	40260
0257	JDM1_1776	254045870	tuf	elongation factor Tu	COG0050J	Cytoplasmic	4.95	43377.1	MALDI-TOF/TOF	381	28	10/19	1577.73/1860.95/1613.86	EQDFASIDAAPEER/GITINTAHVEYETEKR/TLDLGEAGDNVGALLR	102/100/68	0.218527	4.92156	41137
0258	JDM1_2014	254046108	pgi	glucose-6-phosphate isomerase	COG0166G	Cytoplasmic	4.96	49847	MALDI-TOF/TOF	509	41	15/28	1953.95/1266.65/2537.22/1248.58/2654.29	GWLNLPTDYDKEEFAR/SGTTTEPSIAFR/GALKQEADAEGYETFVIPDDVGGR/NEAYQYAAYR/GIYPSSANFTTDLHSLGQYIQEGR	65/34/90/45/107	0.850728	4.90792	41907
0259	JDM1_0847	254044941	fusA2	elongation factor G	COG0480J	Cytoplasmic	4.8	76998.7	MALDI-TOF/TOF	105	23	12/33	1767.03	EFNVEATVGAPQVSYR	27	0.0256372	4.93013	43962
0261	JDM1_1836	254045930	ftsA	cell division protein FtsA	COG0849D	Unknown	5.02	48324.9	MALDI-TOF/TOF	406	37	11/23	1499.88/1664.80/2197.13	GVIVDIDKAAETIR/YTYVDQEGGQYITK/ASVALEFADTTPAPSQPAAQPK	85/100/103	0.0347475	4.97571	45747
0262	JDM1_0943	254045037	gatA	glutamyl-tRNA amidotransferase, subunit A	COG0154J	Cytoplasmic	5.02	52102	MALDI-TOF/TOF	396	30	12/28	2697.39/1990.99/1475.76	VPGGSSGGSAVAVASGQVPVALGSDTGGSIR/QFEDLGATVEEVSLPNSR/AGYAFEQATQVYK	137/96/73	0.056562	4.96519	43857
0263	JDM1_1292	254045386	gnd2	6-phosphogluconate dehydrogenase	COG0362G	Cytoplasmic	5.04	52982.2	MALDI-TOF/TOF	128	12	6/15	1422.82/1258.57	AEVLPANLLQAQR/DYFGAHTYER	48/36	0.0159968	4.97727	43387
0264	JDM1_2189	254046283	-	oxidoreductase (putative)	COG0431R	Unknown	5.01	47336.6	MALDI-TOF/TOF	207	21	8/21	1534.75/1589.78	QAFDDQNNLKDAR/THAAEGDDYVKLDR	81/68	0.0308696	5.00532	42488
0265	JDM1_1292	254045386	gnd2	6-phosphogluconate dehydrogenase	COG0362G	Cytoplasmic	5.04	52982.2	MALDI-TOF/TOF	245	21	9/15	1422.82/1258.56/1975.84	AEVLPANLLQAQR/DYFGAHTYER/TDREGLYHYSWYEEQ	42/54/58	0.158315	5.03182	43102
0267	JDM1_1462	254045556	asnC	asparaginyl-tRNA synthetase	COG0017J	Cytoplasmic	4.98	49867.5	MALDI-TOF/TOF	181	37	15/32	1337.67	EHGVDFLLDHR	44	0.0440772	5.0026	44758
0268	JDM1_1803	254045897	pdhC	pyruvate dehydrogenase complex, E2 component; dihydrolipoamide S-acetyltransferase	COG0508C	Cytoplasmic	5.01	46639.9	MALDI-TOF/TOF	320	32	8/30	2123.31/1831.94	DKDIDITLVTPTGAHGQITK/IGKEPYVNDDGEIVVGK	123/114	0.557707	5.02948	55651
0269	JDM1_1595	254045689	pyk	pyruvate kinase	COG0469G	Cytoplasmic	4.98	62866.6	MALDI-TOF/TOF	146	16	6/17	1793.90/1638.90	YRPNADILAITFDER/EGDLILITAGVPVGER	21/72	0.0474601	5.00416	60244
0270	JDM1_1803	254045897	pdhC	pyruvate dehydrogenase complex, E2 component; dihydrolipoamide S-acetyltransferase	COG0508C	Cytoplasmic	5.01	46639.9	MALDI-TOF/TOF	128	15	4/32	1831.96	IGKEPYVNDDGEIVVGK	102	0.146922	4.98506	56237
0271(Mixture)	JDM1_1595	254045689	pyk	pyruvate kinase	COG0469G	Cytoplasmic	4.98	62866.6	MALDI-TOF/TOF	184	28	12/63	1739.71/1793.88/1638.87	FNFSHGDHEEHLDR/YRPNADILAITFDER/EGDLILITAGVPVGER	28/28/66	0.0841794	4.96987	56744
0271(Mixture)	JDM1_0633	254044728	pgm	phosphoglucomutase	COG1109G	Cytoplasmic	4.99	63536.6	MALDI-TOF/TOF	182	31	14/63	1422.60/1197.64	HHSEDFAHESAR/LVFTPLHGTGR	64/33	0.0841794	4.96987	56744
0272	JDM1_1595	254045689	pyk	pyruvate kinase	COG0469G	Cytoplasmic	4.98	62866.6	MALDI-TOF/TOF	521	37	16/25	1739.77/1851.95/1793.95/1638.93	FNFSHGDHEEHLDR/FGLDHEINYIAASFVR/YRPNADILAITFDER/EGDLILITAGVPVGER	80/79/76/97	0.761135	4.97182	58907
0273	JDM1_1595	254045689	pyk	pyruvate kinase	COG0469G	Cytoplasmic	4.98	62866.6	MALDI-TOF/TOF	343	29	12/20	1739.76/1793.93/1638.91	FNFSHGDHEEHLDR/YRPNADILAITFDER/EGDLILITAGVPVGER	44/82/80	0.356878	4.93091	60244
0274	JDM1_2109	254046203	pox3	pyruvate oxidase	COG0028EH	Cytoplasmic Membrane	4.96	64289.2	MALDI-TOF/TOF	442	36	18/40	1260.66/1685.76/1521.81/1997.95	YPVFHVGQGTR/GVIPDSFDGNMGSAYR/YVQIELDPGKFGR/TTDPLEYEQVYQEINR	66/79/49/107	0.666932	4.92662	57772
0275	JDM1_1595	254045689	pyk	pyruvate kinase	COG0469G	Cytoplasmic	4.98	62866.6	MALDI-TOF/TOF	151	16	6/25	1793.91/1638.90	YRPNADILAITFDER/EGDLILITAGVPVGER	41/67	0.0843822	4.90208	62446
0276	JDM1_2109	254046203	pox3	pyruvate oxidase	COG0028EH	Cytoplasmic Membrane	4.96	64289.2	MALDI-TOF/TOF	223	20	10/14	1997.91/1039.60	TTDPLEYEQVYQEINR/AGRPVLIDAK	77/28	0.0743499	4.89429	59705
0279	JDM1_2132	254046226	xpk1	putative phosphoketolase	COG3957G	Cytoplasmic	5.1	88730.6	MALDI-TOF/TOF	250	16	10/14	1396.66/1199.62/2571.25	SWDGDKIEGSFR/LYGVFETTNR/VLDAQLSEHQAEGWLEGYVLTGR	80/37/33	0.0472518	5.10374	76275
0281	JDM1_1599	254045693	clpB	ATP-dependent Clp protease, ATP-binding subunit ClpB	COG0542O	Cytoplasmic	5.18	96512.4	MALDI-TOF/TOF	212	19	14/25	2236.13	LVGAAPGYVGYEEGGQLTEAVR	81	0.0401271	5.13285	82150
0285	JDM1_0609	254044705	secA	preprotein translocase subunit SecA	COG0653U	Cytoplasmic	5.21	89558.5	MALDI-TOF/TOF	192	21	15/27	2125.03	YKEGESLDDLLPEAFATAR	67	0.0162555	5.1948	74735
0286	JDM1_1074	254045168	clpE	ATP-dependent Clp protease, ATP-binding subunit ClpE	COG0542O	Cytoplasmic	5.28	81709.4	MALDI-TOF/TOF	403	16	10/23	1683.83/1543.80/2363.15/1129.59	GDFQLVGATTLNEYR/STVIGQDQAVEAVAR/LIGSPPGYVGYEEAGQLTEQVR/VIQEQIEDR	101/63/106/37	0.0463596	5.16528	66245
0287	JDM1_0566	254044662	nrdE	ribonucleotide-diphosphate reductase subunit alpha	COG0209F	Cytoplasmic	5.16	82171.7	MALDI-TOF/TOF	158	23	14/37	1756.99	LLEDSFSYSNQLGQR	48	0.00716508	5.15031	67611
0288	JDM1_1268	254045362	thrS	threonine-tRNA ligase 1	COG0441J	Cytoplasmic	5.1	73819.2	MALDI-TOF/TOF	179	13	8/18	2201.04	ADALALVGDNPYQQDLVNER	128	0.15957	5.12536	62727
0289	JDM1_1710	254045804	proS	prolyl-tRNA synthetase	COG0442J	Cytoplasmic	5.15	63516.4	MALDI-TOF/TOF	262	23	14/21	1106.54/1687.83/1000.57	YRDEDRPR/YSKDLHAEVLDANGR/LLSAIAEQR	26/71/36	0.0728012	5.13202	61335
0290	JDM1_1268	254045362	thrS	threonine-tRNA ligase 1	COG0441J	Cytoplasmic	5.1	73819.2	MALDI-TOF/TOF	144	12	6/20	2201.05	ADALALVGDNPYQQDLVNER	110	0.0236949	5.09026	63768
0291	JDM1_0707	254044802	pox1	pyruvate oxidase	COG0028EH	Cytoplasmic Membrane	5.15	63456.9	MALDI-TOF/TOF	118	7	3/10	1726.83/1327.67	GIIEDDYPAYLGSTGR/VGEGYGAVGYTVR	68/24	0.00835066	5.16778	55985
0293	JDM1_2229	254046323	pbg4	6-phospho-beta-glucosidase	COG2723G	Cytoplasmic	5.1	54711.4	MALDI-TOF/TOF	211	12	4/13	1505.75/1700.79/2090.95	QTGFRPDITAEDR/TSEWDWPIDPEGLR/YGFIYVDKDDEGNGTLER	31/50/92	0.0208136	5.09377	52812
0294	JDM1_2229	254046323	pbg4	6-phospho-beta-glucosidase	COG2723G	Cytoplasmic	5.1	54711.4	MALDI-TOF/TOF	355	36	13/27	1505.74/1700.78/1194.59/2090.94	QTGFRPDITAEDR/TSEWDWPIDPEGLR/YSLNWLQDR/YGFIYVDKDDEGNGTLER	30/58/45/94	0.0860332	5.09571	45000
0296	JDM1_2938	254047031	pepC2	cysteine aminopeptidase	COG3579E	Cytoplasmic	5.07	49975	MALDI-TOF/TOF	99	26	7/22	1341.75	ATELTPDALAALR	38	0.0104038	5.06143	43465
0297	JDM1_1060	254045154	gshR2	glutathione reductase	COG1249C	Cytoplasmic	5.1	47611.9	MALDI-TOF/TOF	677	45	15/24	2263.11/1684.86/1366.69/1187.59/1719.83	FDVVYLGSGHGTFDGAIPLAAR/VAVIEADLIGGTCPNR/NQVANFQGYGLR/QFHQPFVER/DVTGHNLLVTDDQHR	124/90/95/56/112	0.389817	5.06377	40575
0298	JDM1_1347	254045441	opuA	glycine betaine/carnitine/choline ABC transporter, ATP-binding protein	COG1125E	Cytoplasmic Membrane	4.98	44476	MALDI-TOF/TOF	250	33	9/16	2692.29/1738.87/1206.63	LVELPEDYLDRYPSELSGGQQQR/HPANEFVENLIGKDR/NIPVVDEQHR	57/40/54	0.0758791	5.08286	39663
0299	JDM1_1896	254045990	-	amino acid amidohydrolase	COG1473R	Cytoplasmic	5.06	42138.8	MALDI-TOF/TOF	294	20	5/23	1909.91/2342.06	TITEGIALAYDCNIDLK/LNQGGYYPVENNDAITADFIK	113/144	0.0341099	5.11788	41458
0300	JDM1_1013	254045107	gdh	glutamate dehydrogenase	COG0334E	Cytoplasmic	5.19	48597.8	MALDI-TOF/TOF	376	24	8/13	2365.24/1577.80/1774.90/1117.58	TITPVLEQHPEYIEANILER/VPWLDDAGHAQVNR/YIGLDTDVPAGDIGVGGR/ANQLSFPGQR	76/60/108/31	0.0257878	5.142	40140
0301	JDM1_0459	254044555	nagA	N-acetylglucosamine-6-phosphate deacetylase	COG1820G	Cytoplasmic	5.17	41402.7	MALDI-TOF/TOF	196	21	5/26	1973.93/1410.73	YCLENGIVPSVGHSNATR/ATHVTHLYNAQR	108/48	0.234906	5.16944	40068
0302(Mixture)	JDM1_1408	254045502	fabF	3-oxoacyl-(acyl-carrier protein) synthase II	COG0304IQ	Cytoplasmic Membrane	5.19	42433.9	MALDI-TOF/TOF	178	17	4/13	1505.79/1403.74	FDATPTGITVAGEVK/ATDPTLASLPFDR	76/58	0.0916548	5.17401	39473
0302(Mixture)	JDM1_0293	254044389	fba	fructose-bisphosphate aldolase	COG0191G	Cytoplasmic	5.06	30921.3	MALDI-TOF/TOF	115	5	1/13	1747.87	VNVNTENQVAFANATR	107	0.0916548	5.17401	39473
0303	JDM1_1671	254045765	hisS	histidyl-tRNA synthetase	COG0124J	Cytoplasmic	5.16	47904.2	MALDI-TOF/TOF	421	38	14/25	2307.12/1357.78/1758.92	GTADILPGDSEKWQYVEATAR/LVINTLGDQQTR/ELGGPEVSGVGFGLGVER	91/57/139	0.0729764	5.15322	42260
0304	JDM1_0293	254044389	fba	fructose-bisphosphate aldolase	COG0191G	Cytoplasmic	5.06	30921.3	MALDI-TOF/TOF	102	5	1/7	1747.9	VNVNTENQVAFANATR	91	0.0172801	5.17817	42361
0305	JDM1_2620	254046713	gshR4	glutathione reductase	COG1249C	Cytoplasmic	5.17	48222.5	MALDI-TOF/TOF	154	35	11/35	1628.83	VGVIESGLIGGTCPNR	54	0.0323767	5.17651	42871
0307	JDM1_0944	254045038	gatB	aspartyl/glutamyl-tRNA amidotransferase subunit B	COG0064J	Cytoplasmic	5.17	53223	MALDI-TOF/TOF	244	28	12/25	1739.78/1126.60	NTHENDYSYVDLNR/NLNSFNYVR	90/39	0.0463313	5.17027	44651
0308	JDM1_0838	254044932	serS2	seryl-tRNA synthetase	COG0172J	Cytoplasmic	5.2	48078.2	MALDI-TOF/TOF	433	26	8/19	1567.86/1132.61/1674.75/2199.17	QNPDFVKEQLGHR/FLYYVGDGAK/EISSCSNCTDFQAR/DDDGKLQFVHTLNGSGLAVGR	77/74/59/141	0.2222	5.18399	45270
0309	JDM1_1802	254045896	pdhD	dihydrolipoamide dehydrogenase	COG1249C	Cytoplasmic	5.26	49944	MALDI-TOF/TOF	230	36	18/36	1115.61/1341.72/1357.72	GLIEVDEQGR/AISLNAMDGFFR/AISLNAMDGFFR	51/46/25	0.346904	5.19314	46715
0310	JDM1_2150	254046244	gpd	glucose-6-phosphate 1-dehydrogenase	COG0364G	Cytoplasmic	5.21	56773.3	MALDI-TOF/TOF	363	44	15/30	1679.95/1856.08/1594.89	IALFTIFGGTGDLAQR/SLRPLKPEEVATNFVR/RPVVNIFNHEDVR	66/67/67	0.0401373	5.22557	47704
0311	JDM1_0547	254044643	cysS	cysteine-tRNA ligase	COG0215J	Cytoplasmic	5.24	52718.2	MALDI-TOF/TOF	113	13	6/18	1496.84	AQGIILEDTPQGVR	66	0.0285586	5.24304	45884
0312	JDM1_2859	254046952	kat	catalase	COG0753P	Cytoplasmic	5.3	55294.9	MALDI-TOF/TOF	272	25	7/10	2507.35/1692.84/1491.74	LGANFEDLPVNKPVVPVHNYER/YQVDYTTQAGDLYR/QFYEADKNYGTR	44/85/46	0.0197907	5.2526	50797
0313	JDM1_0163	254044259	agl1	alpha-glucosidase	COG0366G	Cytoplasmic	5.22	62903.4	MALDI-TOF/TOF	121	19	8/30	1921.02	GIPIIYYGEELGLTNIR	62	0.0117975	5.24761	56153
0314	JDM1_2870	254046963	pox5	pyruvate oxidase	COG0028EH	Cytoplasmic Membrane	5.32	66141.1	MALDI-TOF/TOF	495	22	10/20	1722.96/2392.31/2273.21/2553.47/1953.07	GIVADRYPAYLGSANR/AYLASLEDKQEGPLQAYQVLR/IAEPDAIYSIDVGDINLNANR/AIAQHEPVLIDAVITGDRPLPAEK/QRYEAQDLQPLSTYLK	67/39/143/106/46	0.0996459	5.28295	56575
0316	JDM1_0170	254044266	map2	maltose phosphorylase	COG1554G	Cytoplasmic	5.29	86602.6	MALDI-TOF/TOF	126	11	6/17	2099.07	TGLAELSETVSTQSYEDLR	79	0.0840052	5.31372	73634
0317	JDM1_0170	254044266	map2	maltose phosphorylase	COG1554G	Cytoplasmic	5.29	86602.6	MALDI-TOF/TOF	103	5	3/10	2099.06	TGLAELSETVSTQSYEDLR	79	0.0287598	5.3262	79600
0318	JDM1_1164	254045258	argS	arginyl-tRNA synthetase	COG0018J	Cytoplasmic	5.28	62909.6	MALDI-TOF/TOF	155	6	3/10	1724.84/1231.75	FEGETGPYVQYAHAR/LLSEFPATVVR	74/58	0.0325501	5.30707	52733
0319	JDM1_0915	254045009	citF	citrate lyase, alpha chain	COG3051C	Cytoplasmic	5.34	54918.4	MALDI-TOF/TOF	415	21	8/13	2104.06/1386.78/2675.38/1514.85	LNYQGFESTDIGHPEIQR/IDVAFLGVPNADR/QTQVDYVVQVDQVGDPDKIGSGATR/KVGQPQPLEFTDR	86/75/121/49	0.0887852	5.29168	51026
0320	JDM1_2859	254046952	kat	catalase	COG0753P	Cytoplasmic	5.3	55294.9	MALDI-TOF/TOF	557	39	13/23	2507.35/3402.74/1692.85/1491.74	LGANFEDLPVNKPVVPVHNYER/INNQGAEVNYEPNALHGPEEVPDAALSPDSVR/YQVDYTTQAGDLYR/QFYEADKNYGTR	65/141/93/105	0.197669	5.31705	50268
0321	JDM1_2859	254046952	kat	catalase	COG0753P	Cytoplasmic	5.3	55294.9	MALDI-TOF/TOF	344	32	10/17	1653.85/1692.82/1491.73	FSQVAGEKGYPDTVR/YQVDYTTQAGDLYR/QFYEADKNYGTR	72/85/65	0.0710345	5.33202	51026
0322	JDM1_2048	254046142	npr2	NADH peroxidase	COG0446R	Cytoplasmic	5.36	48283.9	MALDI-TOF/TOF	216	30	9/18	1559.88/1400.87	VIVVGSSHGGYETVR/TASVLVTDTIRPK	65/41	0.099163	5.31913	43283
0323	JDM1_0918	254045012	-	succinate dehydrogenase	COG1053C	Cytoplasmic Membrane	5.33	48786.2	MALDI-TOF/TOF	143	21	7/23	2242.08/1433.84	QTVADWNQAVANHNDAAFNR/IGGNSIAETVIFGR	43/33	0.0120961	5.29459	41558
0324	JDM1_1325	254045419	glnA	glutamate-ammonia ligase	COG0174E	Cytoplasmic	5.35	50972.6	MALDI-TOF/TOF	190	20	8/18	2182.12/1700.93	IICEVYTSDRKPFEGDPR/SYTAVTNPTVNSYKR	51/72	0.0619808	5.30083	40916
0325	JDM1_1595	254045689	pyk	pyruvate kinase	COG0469G	Cytoplasmic	4.98	62866.6	MALDI-TOF/TOF	112	24	12/42	1739.89	FNFSHGDHEEHLDR	23	0.00619731	5.25094	41807
0326	JDM1_1751	254045845	obgE	GTPase ObgE	COG0536R	Cytoplasmic	5.2	46713.2	MALDI-TOF/TOF	234	48	17/49	1300.78/2022.09	GGSVVLQADEGLR/NPAPEIAENGEPGDELTIR	29/77	0.00605075	5.24054	42386
0327	JDM1_0332	254044428	glpK	glycerol kinase	COG0554C	Cytoplasmic	5.25	55817.9	MALDI-TOF/TOF	548	39	13/25	1649.87/3037.52/1235.74/1696.99/1379.78	LTGGATHVTDYSNASR/ESHNENEVYVVPAFTGLGAPYWDSEAR/ATLQALAYQTR/DSGIEIPVLKVDGGAAR/TNLYEGWQAAVK	74/130/52/84/71	0.091041	5.21102	42948
0328	JDM1_1082	254045176	araT1	aromatic amino acid aminotransferase	COG0436E	Cytoplasmic	5.23	43888.9	MALDI-TOF/TOF	190	25	10/19	1696.94/2177.21	LTLGEPDFNTPEHVK/KNQLAIIPGTGFGAEGEGYVR	41/42	0.0379979	5.23721	39805
0329	JDM1_2854	254046947	-	oxidoreductase	COG0446R	Cytoplasmic	5.22	44370.2	MALDI-TOF/TOF	427	51	15/21	1807.98/1576.95/1303.79/1260.74	KLWLDDEFTEENIR/QIQGPADPHVLVFR/ALGEGKFPESIR/QRIEHVDHAR	79/51/47/35	0.0492454	5.21185	39758
0330	JDM1_1805	254045899	pdhA	pyruvate dehydrogenase complex, E1 component, alpha subunit	COG1071C	Cytoplasmic	5.21	41382.6	MALDI-TOF/TOF	292	34	12/29	1411.75/1945.04/1715.89	FGPHTNAGDDPKR/TKGEEQPWFDNDPLIR/GEEQPWFDNDPLIR	31/95/45	0.113624	5.14491	38058
0331	JDM1_0217	254044313	mtlD	mannitol-1-phosphate 5-dehydrogenase	COG0246G	Cytoplasmic	5.11	43229.9	MALDI-TOF/TOF	630	42	13/22	2005.14/1654.84/1782.93/1497.76/1822.12	ITFVDVNDTLIDELNKR/GVDYADDLEPYIER/GVDYADDLEPYIERK/FENPYISDDIER/LQQLLKDEPIEQVIR	119/105/75/85/71	0.126848	5.11123	38540
0332	JDM1_1305	254045399	pheS	phenylalanine-tRNA ligase, alpha chain	COG0016J	Cytoplasmic	5.06	39335.6	MALDI-TOF/TOF	164	27	8/22	1471.87/1197.66	SLENHDFSKGPLK/TLFGDQFDVR	49/39	0.0704996	5.11206	37967
0333	JDM1_0653	254044748	gapB	glyceraldehyde 3-phosphate dehydrogenase	COG0057G	Cytoplasmic	5.29	36438.1	MALDI-TOF/TOF	123	22	6/36	1836.88	TIVYNVNDDILTADDR	86	0.0258725	5.10998	37114
0334	JDM1_0653	254044748	gapB	glyceraldehyde 3-phosphate dehydrogenase	COG0057G	Cytoplasmic	5.29	36438.1	MALDI-TOF/TOF	106	13	3/12	1836.95	TIVYNVNDDILTADDR	75	0.0540063	5.13035	36981
0335	JDM1_0653	254044748	gapB	glyceraldehyde 3-phosphate dehydrogenase	COG0057G	Cytoplasmic	5.29	36438.1	MALDI-TOF/TOF	199	13	3/17	1951.94/1836.96	NDGVDFVLECTGFYTSK/TIVYNVNDDILTADDR	67/105	0.0403677	5.11705	36519
0336	JDM1_2870	254046963	pox5	pyruvate oxidase	COG0028EH	Cytoplasmic Membrane	5.32	66141.1	MALDI-TOF/TOF	175	13	4/9	2273.18	IAEPDAIYSIDVGDINLNANR	129	0.0111101	5.13368	35805
0337	JDM1_0934	254045028	-	oxidoreductase (putative)	COG0673R	Cytoplasmic	5.18	35919.5	MALDI-TOF/TOF	246	31	8/19	1498.80/1534.85	FSSGVDESSTITLR/NANDELATVALTFR	71/93	0.1181	5.19563	36892
0338	JDM1_1992	254046086	pmi	mannose-6-phosphate isomerase	COG1482G	Cytoplasmic	5.21	35950.2	MALDI-TOF/TOF	265	35	9/27	1620.89/1988.01/1209.63	SEPYFLKPVFHEK/TREQLAEWINNGEWNK/LYDWDRVDK	85/55/42	0.19293	5.20146	37538
0339	JDM1_1805	254045899	pdhA	pyruvate dehydrogenase complex, E1 component, alpha subunit	COG1071C	Cytoplasmic	5.21	41382.6	MALDI-TOF/TOF	249	50	20/42	1715.85	GEEQPWFDNDPLIR	84	0.461394	5.21726	37561
0340	JDM1_1805	254045899	pdhA	pyruvate dehydrogenase complex, E1 component, alpha subunit	COG1071C	Cytoplasmic	5.21	41382.6	MALDI-TOF/TOF	224	34	11/25	1411.73/1715.87	FGPHTNAGDDPKR/GEEQPWFDNDPLIR	60/50	0.239102	5.23015	37628
0341	JDM1_0653	254044748	gapB	glyceraldehyde 3-phosphate dehydrogenase	COG0057G	Cytoplasmic	5.29	36438.1	MALDI-TOF/TOF	242	50	11/43	1836.97	TIVYNVNDDILTADDR	155	0.402538	5.21933	36738
0342	JDM1_2870	254046963	pox5	pyruvate oxidase	COG0028EH	Cytoplasmic Membrane	5.32	66141.1	MALDI-TOF/TOF	428	31	16/43	2392.42/2273.32/1244.75/2553.59	AYLASLEDKQEGPLQAYQVLR/IAEPDAIYSIDVGDINLNANR/IADGVHMQAFR/AIAQHEPVLIDAVITGDRPLPAEK	52/109/39/102	0.0243285	5.24304	36171
0343	JDM1_0653	254044748	gapB	glyceraldehyde 3-phosphate dehydrogenase	COG0057G	Cytoplasmic	5.29	36438.1	MALDI-TOF/TOF	498	54	14/35	1642.91/1836.97/1856.13/2139.99	VYAEPQAQNIPWVK/TIVYNVNDDILTADDR/VGVVDGSLTELVAILDKK/TVAWYDNEYGFTCQMVR	71/144/21/124	2.64247	5.34366	37158
0344	JDM1_0623	254044718	hprK	HPr kinase/phosphorylase	COG1493T	Cytoplasmic	5.34	34871.7	MALDI-TOF/TOF	189	46	15/48	1500.86	LDVYHGADLLEKK	37	0.0428585	5.37692	34842
0345	JDM1_1717	254045811	rpsB	30S ribosomal protein S2	COG0052J	Cytoplasmic	5.23	30225.5	MALDI-TOF/TOF	220	60	16/67	1107.55/1283.77	AGQYYVNHR/IPDVIFIVDPR	39/80	0.0529287	5.38358	34330
0346	JDM1_0908	254045002	ldh	L-lactate dehydrogenase	COG0039C	Cytoplasmic	5.32	33145.8	MALDI-TOF/TOF	320	28	7/44	2494.15/1325.76/2050.06	DLEDVAAFTNATNIHTGEYADAR/DADIVVITAGVPR/TVTTVDDQFKAEIEQAVR	136/31/94	0.0215083	5.35198	33846
0347	JDM1_1595	254045689	pyk	pyruvate kinase	COG0469G	Cytoplasmic	4.98	62866.6	MALDI-TOF/TOF	388	36	18/63	1103.63/1739.80/1543.89/1851.98	LIEAGANIFR/FNFSHGDHEEHLDR/ELVTTVQNAGVLGSR/FGLDHEINYIAASFVR	38/57/76/102	0.0267844	5.30541	31146
0348	JDM1_0205	254044301	-	oxidoreductase	COG0656R	Cytoplasmic	5.34	31193	MALDI-TOF/TOF	384	60	12/80	1664.88/1597.86/2680.39	LNGAHGVQVIDSAIDR/SIGVSNFLPEHLER/ETGVLPVINQVELHPYFNQQAQR	98/79/116	0.0391082	5.32703	29638
0349	JDM1_1886	254045980	rbsK2	ribokinase	COG0524G	Cytoplasmic	5.18	31768.9	MALDI-TOF/TOF	233	35	8/66	1540.91/1958.01	RFPKPGETLPLTGK/ILIDGGTNQQVTAEDVER	38/141	0.0359183	5.24761	33607
0350	JDM1_1268	254045362	thrS	threonine-tRNA ligase 1	COG0441J	Cytoplasmic	5.1	73819.2	MALDI-TOF/TOF	105	16	13/42	1881.93	YVGADGEEHRPVMIHR	28	0.0188056	5.23805	33070
0351	JDM1_2712	254046805	-	oxidoreductase	COG0656R	Cytoplasmic	5.16	31686.7	MALDI-TOF/TOF	478	71	22/84	1547.73/1041.47/1057.48/1088.64/2085.06	DNWEQLNADTWR/AMEEAYTAR/AMEEAYTAR/AIGVSNFRPK/VIDGFHGVAGLANDPDQVNF	100/34/26/52/137	0.125876	5.19979	32062
0352	JDM1_1596	254045690	pfkA	6-phosphofructokinase	COG0205G	Cytoplasmic	5.12	34265.6	MALDI-TOF/TOF	423	61	19/106	1299.73/1447.73/1214.58/1172.55	IEAADLDGVIQR/YPEFAHEEGQLK/IYDTAHSHDR/LSEYGDFDAR	62/91/92/85	0.374752	5.13992	31713
0353	JDM1_1972	254046066	mreB2	cell shape determining protein MreB	COG1077D	Cytoplasmic	5.14	35829.2	MALDI-TOF/TOF	229	41	15/70	1445.81/1461.81/1217.68	VAAIGAGMDIFQPR/VAAIGAGMDIFQPR/DQHHLLIGER	80/50/77	0.102722	5.12079	33155
0354(Mixture)	JDM1_1593	254045687	-	hypothetical protein	COG2996S	Cytoplasmic	5.11	33698	MALDI-TOF/TOF	138	44	9/50	1241.75	DGELNLSLKPR	63	0.0278223	5.12328	34820
0354(Mixture)	JDM1_2870	254046963	pox5	pyruvate oxidase	COG0028EH	Cytoplasmic Membrane	5.32	66141.1	MALDI-TOF/TOF	83	18	10/50	2553.49	AIAQHEPVLIDAVITGDRPLPAEK	31	0.0278223	5.12328	34820
0355	JDM1_2870	254046963	pox5	pyruvate oxidase	COG0028EH	Cytoplasmic Membrane	5.32	66141.1	MALDI-TOF/TOF	420	30	14/58	2392.36/2273.26/2553.53	AYLASLEDKQEGPLQAYQVLR/IAEPDAIYSIDVGDINLNANR/AIAQHEPVLIDAVITGDRPLPAEK	87/148/98	0.0176011	5.1104	34686
0356	JDM1_2822	254046915	bsh1	choloylglycine hydrolase	COG3049M	Cytoplasmic Membrane	5.12	37051.7	MALDI-TOF/TOF	240	63	14/78	2445.25	ALSNSTPQNSFSEKVDLDSYSR	150	0.106751	5.06455	33586
0357	JDM1_0914	254045008	citE	citrate lyase, beta chain	COG2301G	Cytoplasmic	5.13	33233.1	MALDI-TOF/TOF	413	55	14/63	1364.78/1661.92/1267.68/1151.67	TQDYGNAELVVR/THRYPDGAELEFAR/YPDGAELEFAR/HIHQLGFDGK	100/72/93/58	0.10769	5.10291	31856
0358	JDM1_1964	254046058	hicD3	L-2-hydroxyisocaproate dehydrogenase	COG0039C	Cytoplasmic	5.15	32529	MALDI-TOF/TOF	343	33	9/36	1637.96/1424.83/1284.75/1730.95	GRFGEYDLNQAIVR/FGEYDLNQAIVR/VFGTGTFLDTAR/NFPGLNLDQLEEDAR	62/73/48/75	0.0285711	5.1499	30353
0359	JDM1_0675	254044770	exoA	exodeoxyribonuclease III	COG0708L	Cytoplasmic	5.12	29602.8	MALDI-TOF/TOF	240	49	8/46	1227.74/2125.23	LLAAGYTDTFR/IDYFITSQQLDSQLLNAR	55/112	0.0215968	5.14906	29409
0360	JDM1_1779	254045873	dapA1	dihydrodipicolinate synthase	COG0329EM	Cytoplasmic	5.12	30593.2	MALDI-TOF/TOF	89	10	2/18	1458.76/1799.00	AALNHLGQPVGEPR/LPILPLSTEQTAQLFK	48/24	0.0345829	5.12578	29599
0361	JDM1_1595	254045689	pyk	pyruvate kinase	COG0469G	Cytoplasmic	4.98	62866.6	MALDI-TOF/TOF	331	31	18/48	1103.69/1739.87/1852.05	LIEAGANIFR/FNFSHGDHEEHLDR/FGLDHEINYIAASFVR	37/81/93	0.034723	5.09338	29523
0362	JDM1_1327	254045421	-	hypothetical protein	-	Unknown	5.12	35759.2	MALDI-TOF/TOF	127	30	9/89	1850	EQTTGENLFYIHLER	86	0.0301716	5.07273	29638
0363	JDM1_0711	254044806	pepR1	prolyl aminopeptidase	COG0596R	Unknown	5.1	34493.6	MALDI-TOF/TOF	489	56	18/81	1954.00/2210.17/1383.77/1511.87	YLTYDYFLDEVEEVR/GAIISSMVDNIEEYVVNVNK/YVDVLNAGYVDR/YVDVLNAGYVDRK	128/57/109/70	0.0926944	5.14407	28679
0364	JDM1_1595	254045689	pyk	pyruvate kinase	COG0469G	Cytoplasmic	4.98	62866.6	MALDI-TOF/TOF	498	34	18/58	1103.67/1739.84/1543.92/1852.01/1083.65	LIEAGANIFR/FNFSHGDHEEHLDR/ELVTTVQNAGVLGSR/FGLDHEINYIAASFVR/KPQDVLDIR	45/98/114/79/59	0.0394008	5.20644	30589
0365	JDM1_0051	254044147	rrp1	response regulator	COG0745TK	Cytoplasmic	5.19	27030.8	MALDI-TOF/TOF	360	65	15/72	2781.48/1224.70/2098.07	DSELDKVLGLELGADDYVTKPFSNR/RGENIELTHR/EHLLQTVWGYDYFGDVR	84/70/95	0.0769865	5.20852	28958
0366	JDM1_2237	254046331	-	HAD superfamily hydrolase	COG0561R	Cytoplasmic	5.22	30997.3	MALDI-TOF/TOF	114	51	11/85	1282.73	QDVLFYIATGR	54	0.0218217	5.20769	28039
0367	JDM1_1032	254045126	rfbA	glucose-1-phosphate thymidylyltransferase	COG1209M	Cytoplasmic	5.16	32054.6	MALDI-TOF/TOF	276	44	13/93	1561.80/1209.63/1141.59	GATVFGYHVNDPER/VACLEEVAYR/NDYGQYLLR	91/57/60	0.0497612	5.21268	27502
0368(Mixture)	JDM1_0645	254044740	-	hypothetical protein	COG1660R	Cytoplasmic	5.31	33325.2	MALDI-TOF/TOF	203	40	13/42	1605.89/1423.79	ILFLDASNEELVSR/ASYVIDTSTLTPR	51/50	0.144742	5.24553	27414
0368(Mixture)	JDM1_0293	254044389	fba	fructose-bisphosphate aldolase	COG0191G	Cytoplasmic	5.06	30921.3	MALDI-TOF/TOF	161	39	7/42	1747.91	VNVNTENQVAFANATR	98	0.144742	5.24553	27414
0369	JDM1_0293	254044389	fba	fructose-bisphosphate aldolase	COG0191G	Cytoplasmic	5.06	30921.3	MALDI-TOF/TOF	607	80	20/106	2021.00/1534.75/2532.29/1747.92	NHYAIGAFNTNNLEWTR/YPENWTGLHFDR/YPENWTGLHFDRLQEISEAVK/VNVNTENQVAFANATR	137/98/76/156	1.49196	5.1815	26941
0370	JDM1_2048	254046142	npr2	NADH peroxidase	COG0446R	Cytoplasmic	5.36	48283.9	MALDI-TOF/TOF	114	19	9/31	1559.95	VIVVGSSHGGYETVR	57	0.0366186	5.20187	25194
0371	JDM1_1776	254045870	tuf	elongation factor Tu	COG0050J	Cytoplasmic	4.95	43377.1	MALDI-TOF/TOF	144	29	13/60	1613.89	TLDLGEAGDNVGALLR	76	0.0525041	5.18274	21956
0372	JDM1_2080	254046174	-	nitroreductase	COG0778C	Cytoplasmic	5.25	20058.8	MALDI-TOF/TOF	304	58	11/52	1070.63/2942.38/2093.14	ALVIEDAALR/DHGFDTNPMTGFDAAGFTSILELDAQR/AAVAGKPADHQPLATLVDYR	41/80/90	0.0396688	5.27339	21794
0373	JDM1_1089	254045183	-	acetyltransferase (putative)	COG1670J	Cytoplasmic	5.32	19178.6	MALDI-TOF/TOF	442	69	15/46	1974.07/2033.00/2161.10/1770.00/1821.94	KATLDDLDTIIDILSDGR/NQLAEAGVNQWQGDYPSR/NQLAEAGVNQWQGDYPSRK/AEWLNTTAPYVVIHR/IDTHADNQAMQHLIAK	58/97/41/63/59	0.0447137	5.29792	21819
0374	JDM1_0608	254044704	-	ribosomal protein S30EA	COG1544J	Cytoplasmic	5.31	21725.5	MALDI-TOF/TOF	267	51	8/36	1229.70/1511.99/2778.39	GENIEVTQAIR/VEVTIPLPYLVLR/AIDFAATDETVAAADNDQDDKLDVVR	29/23/157	0.0428002	5.22765	21869
0375	JDM1_1776	254045870	tuf	elongation factor Tu	COG0050J	Cytoplasmic	4.95	43377.1	MALDI-TOF/TOF	143	23	10/40	1613.95	TLDLGEAGDNVGALLR	72	0.0410625	5.15863	20348
0376	JDM1_1776	254045870	tuf	elongation factor Tu	COG0050J	Cytoplasmic	4.95	43377.1	MALDI-TOF/TOF	190	24	11/39	1613.94	TLDLGEAGDNVGALLR	116	0.043594	5.15489	19763
0377	JDM1_0564	254044660	-	hypothetical protein	COG1611R	Cytoplasmic	5.09	21151.3	MALDI-TOF/TOF	279	43	6/26	1334.91/1669.98/1081.60	VIGIIPHFLVAR/ELAFKDVTTFIETR/DVTTFIETR	51/110/48	0.0348	5.08714	19820
0378	JDM1_1552	254045646	hslV	ATP-dependent protease peptidase subunit	COG5405O	Cytoplasmic	5.18	19403	MALDI-TOF/TOF	130	26	4/18	1305.79	KLNEFSGNLQR	86	0.0380749	5.13867	18400
0379	JDM1_1943	254046037	tpx	thiol peroxidase	COG2077O	Unknown	5.14	18204.7	MALDI-TOF/TOF	103	49	8/43	1998.23	DLLGKPVLLSVMPDIDTR	38	0.129299	5.11788	17725
0380	JDM1_0558	254044654	rplJ	ribosomal protein L10	COG0244J	Cytoplasmic	5.08	17926.6	MALDI-TOF/TOF	460	56	9/66	1372.82/1195.72/1230.77/1358.88/1751.13	AQEVEEVAEQLK/SSVSAIVVDYR/GLTVEQVTDLR/GLTVEQVTDLRK/EELLATIANLLQAPVR	89/92/85/69/54	0.562849	5.09338	18112
0381	JDM1_1574	254045668	-	hypothetical protein	-	Cytoplasmic	5.1	17103	MALDI-TOF/TOF	389	66	11/78	2191.27/1434.91/1095.66	VTHYQDIEKIDILFGDER/GSEQIYLPFKPR/LHLVVDDER	151/72/74	0.428475	5.08247	17540
0382	JDM1_1975	254046069	atpC	F0F1 ATP synthase subunit epsilon	COG0355C	Cytoplasmic	5.05	15697.6	MALDI-TOF/TOF	200	59	7/51	2655.47	TIDGELGILPNHIPVIASLAIDEVR	128	0.0407643	5.16528	16133
0383	JDM1_1214	254045308	-	cell-cycle regulation histidine triad protein	COG0537FGR	Unknown	5.25	17053.4	MALDI-TOF/TOF	345	58	11/43	1293.63/2266.13/1045.45/1190.54	THVADIFGYDR/THVADIFGYDRDLASIVFAR/YSDKDDFR/KYDETDYTR	65/36/52/73	0.107714	5.17775	14257
0385	JDM1_0667	254044762	glnQ1	glutamine ABC transporter, ATP-binding protein	COG1126E	Cytoplasmic Membrane	5.27	26771.9	MALDI-TOF/TOF	316	53	8/35	2319.10/1760.91/2942.47	GLNLEVQDNEVVCMIGPSGSGK/DLLATVGLSDKADAMPK/VVFMADGLIQETGKPEDVFEHPQSPR	109/79/67	0.091441	5.29127	23637
0386	JDM1_0871	254044965	adk	adenylate kinase	COG0563F	Cytoplasmic	5.41	24142.5	MALDI-TOF/TOF	354	59	10/62	1988.01/1945.00/1553.80	ILEDFDIPHISTGDIFR/YIDAGNLVPDEVTNGIVR/LNTPLIDYYGQEK	101/72/89	0.139996	5.36778	23624
0387(Mixture)	JDM1_0871	254044965	adk	adenylate kinase	COG0563F	Cytoplasmic	5.41	24142.5	MALDI-TOF/TOF	244	50	8/52	1988.01/1945.00	ILEDFDIPHISTGDIFR/YIDAGNLVPDEVTNGIVR	94/76	0.0665236	5.38773	23624
0387(Mixture)	JDM1_0936	254045030	xpt	xanthine phosphoribosyltransferase	COG0503F	Cytoplasmic	5.41	21453.7	MALDI-TOF/TOF	165	28	5/52	1384.76/2637.23	VFQTGHQLIADR/LESLAQITSFDGDRVHFASEDTQA	68/56	0.0665236	5.38773	23624
0388	JDM1_0597	254044693	-	redox-sensing transcriptional repressor Rex	COG2344R	Unknown	5.17	25213.7	MALDI-TOF/TOF	139	21	6/26	1892.02	VSSTELSEAVKVDSATIR	79	0.0477602	5.32204	24914
0389	JDM1_1413	254045507	accA2	acetyl-CoA carboxylase, carboxyl transferase subunit alpha	COG0825I	Cytoplasmic	5.34	27573.5	MALDI-TOF/TOF	527	64	13/47	1450.82/1235.69/2531.50/1252.60/1526.90	SKVTAYEQVQAAR/VTAYEQVQAAR/ADDPAVIAGLATIAQRPVTIIGIQK/HFGCATPSGYR/LTPTELLADGIIDR	77/42/105/63/92	0.0394591	5.35198	25292
0390	JDM1_2048	254046142	npr2	NADH peroxidase	COG0446R	Cytoplasmic	5.36	48283.9	MALDI-TOF/TOF	183	31	9/35	2788.55/1400.87	VVTDQGEYPADLVVTAAGIRPATGFLK/TASVLVTDTIRPK	81/27	0.0187064	5.36985	27502
0391(Mixture)	JDM1_1544	254045638	msrA3	methionine sulfoxide reductase B	COG0229O	Unknown	5.31	16277.9	MALDI-TOF/TOF	113	22	2/20	2250.18	TEVTSTQANSHLGHVFPDGPR	92	0.0121728	5.32204	15003
0391(Mixture)	JDM1_1201	254045295	ribH	riboflavin synthase, beta chain	COG0054H	Cytoplasmic	5.59	16845.4	MALDI-TOF/TOF	103	27	4/20	1746.94	GADCAVSLLETLDVQR	55	0.0121728	5.32204	15003
0403	JDM1_1655	254045749	glyS	glycine-tRNA ligase, beta chain	COG0751J	Cytoplasmic	5.49	78443.7	MALDI-TOF/TOF	244	30	21/32	1650.84/1147.52	YLTIPDEVLITSMR/EQGWDFPIR	46/29	0.0393698	5.57153	65803
0404	JDM1_0005	254044101	gyrB	DNA gyrase, B subunit	COG0187L	Cytoplasmic	5.48	72125.4	MALDI-TOF/TOF	492	36	23/55	1920.02/1430.66/2238.04/1179.62/1121.59	EYDASQIQVLEGLEAVR/NGHVYYMDFER/DNRPDEPTEDDFLYEGGIR/YLMENPSVAR/REFIEDNAK	114/73/87/30/25	0.0296207	5.53869	66615
0405	JDM1_0843	254044937	rpoC	DNA-directed RNA polymerase subunit beta'	COG0086K	Cytoplasmic	6.62	135318	MALDI-TOF/TOF	265	23	26/49	1854.96	NFHTGGVAGDDITQGLPR	109	0.00585975	5.52883	63387
0406	JDM1_0405	254044501	pyrG	CTP synthetase	COG0504F	Cytoplasmic	5.44	59736.1	MALDI-TOF/TOF	344	55	27/75	2180.03/1376.67/1392.68/1107.54	ADMSEWIDLEHHVQNLSR/AYHNEEVVMER/AYHNEEVVMER/HRYEFNNK	86/50/42/32	0.165428	5.54745	60244
0408	JDM1_0136	254044232	-	hypothetical protein	COG4716S	Unknown	5.37	64765.3	MALDI-TOF/TOF	261	20	9/19	1733.85/1254.72	FYNLGTPDKFFNDR/NHLFLNEIVR	92/78	0.296347	5.49543	59795
0409	JDM1_0834	254044928	als	acetolactate synthase	COG0028EH	Cytoplasmic Membrane	5.47	61231.9	MALDI-TOF/TOF	238	19	9/15	1205.58/1171.58	DLEANHFFGR/YAESFGATGLR	71/63	0.0596033	5.50401	51486
0410	JDM1_2211	254046305	-	glucan 1,4-alpha-maltohydrolase	COG0366G	Cytoplasmic	5.41	64438.7	MALDI-TOF/TOF	90	10	6/35	1509.7	QNDPANVQPWGAGR	65	0.00701692	5.47921	51718
0411	JDM1_2890	254046983	-	mannose-6-phosphate isomerase	COG1486G	Cytoplasmic	5.6	50067.1	MALDI-TOF/TOF	208	28	13/16	1001.41	FYDNDGDR	32	0.296146	5.50292	43465
0412	JDM1_1226	254045320	-	ABC transporter component (putative)	COG0719O	Cytoplasmic	5.45	47505.7	MALDI-TOF/TOF	313	32	11/48	2101.99/1987.03/1012.51	TTLAAAANEHGEPHWLVER/GVTVKEPIEITTIQDSTR/GIDKPQAQR	93/94/38	0.0271215	5.54489	44279
0415	JDM1_1925	254046019	recA	recombinase A	COG0468L	Cytoplasmic	5.52	40651.9	MALDI-TOF/TOF	190	28	8/14	1188.73/1292.54	TIALFINQIR/SGSWYSYGDDR	47/59	0.307427	5.59051	44067
0416	JDM1_2890	254046983	-	mannose-6-phosphate isomerase	COG1486G	Cytoplasmic	5.6	50067.1	MALDI-TOF/TOF	123	7	4/25	1001.34/1048.52	FYDNDGDR/DRNELVFR	53/50	0.723089	5.59307	42871
0417	JDM1_2894	254046987	-	mannose-6-phosphate isomerase	COG1486G	Cytoplasmic	5.62	50249.6	MALDI-TOF/TOF	189	15	7/7	1029.44/1048.57	FYDNDAER/DRNELVFR	34/30	0.290569	5.61204	42336
0418	JDM1_1227	254045321	csd1	cysteine desulfurase	COG0520E	Cytoplasmic	5.62	44924.8	MALDI-TOF/TOF	123	15	5/18	1674.83	SDFPILNQQVNDER	86	0.0142854	5.60584	41682
0419	JDM1_1250	254045344	moeA	molybdopterin biosynthesis protein MoeA	COG0303H	Cytoplasmic	5.51	44613.5	MALDI-TOF/TOF	141	33	9/29	2139.93	ATFTEDHGQYATYPNGPDR	51	0.0162128	5.57518	41384
0420	JDM1_0813	254044907	asnB1	asparagine synthase (glutamine-hydrolysing)	COG0367E	Cytoplasmic	5.66	73139.1	MALDI-TOF/TOF	166	18	10/24	2005.83/1501.76	GPDDDGYFADDNITMGFR/YVGNAFIFGEQEK	41/29	0.0317269	5.63029	57256
0421	JDM1_0813	254044907	asnB1	asparagine synthase (glutamine-hydrolysing)	COG0367E	Cytoplasmic	5.66	73139.1	MALDI-TOF/TOF	287	28	21/26	1022.49/1455.81	IDRYYHR/AVEDIVPAHVLHR	26/73	0.0167101	5.67628	57256
0422	JDM1_0235	254044331	treA	alpha, alpha-phosphotrehalase	COG0366G	Cytoplasmic	5.62	62004	MALDI-TOF/TOF	101	21	13/46	1395.68	LDDPQVFGYWR	27	0.00905757	5.66022	47918
0423	JDM1_0811	254044905	murE1	UDP-N-acetylmuramoylalanyl-D-glutamate--2,6-diami nopimelate ligase	COG0769M	Cytoplasmic	5.58	53738.3	MALDI-TOF/TOF	340	43	19/55	2468.35/1599.84/1911.99/1187.59	IIVASKPLDVNVPVIYVENTER/LPTANTTPDAITTQR/IAVEHSTKPIFTSDNPR/GHEDYQIIGR	35/53/86/39	0.021786	5.63613	44732
0425	JDM1_2723	254046816	gadB	glutamate decarboxylase	COG0076E	Cytoplasmic	5.56	53535.9	MALDI-TOF/TOF	108	25	10/39	1297.62	EWTLYDLSDR	29	0.01713	5.63029	43883
0427	JDM1_2865	254046958	clpL	ATP-dependent Clp protease, ATP-binding subunit ClpL	COG0542O	Cytoplasmic	5.43	77746.4	MALDI-TOF/TOF	227	19	16/27	1652.82	GELTVIGATTQDEYR	98	0.00297965	5.68394	42361
0429	JDM1_1653	254045747	rpoD	RNA polymerase sigma factor RpoD	COG0568K	Cytoplasmic	5.65	41442.4	MALDI-TOF/TOF	182	32	11/40	1627.9	VDLLTADEEVALALR	96	0.0894001	5.6781	40429
0430	JDM1_1890	254045984	ccpA	catabolite control protein A	COG1609K	Cytoplasmic	5.64	36329.6	MALDI-TOF/TOF	597	50	18/73	1957.03/2321.15/2122.02/1118.68	QVDGVIFMGNHIDDKLR/AKIPFDDALVYEAGYSYDAGR/IPFDDALVYEAGYSYDAGR/TVTLPYGIVR	101/142/173/50	0.21173	5.6562	39520
0431	JDM1_1454	254045548	galM2	aldose 1-epimerase	COG2017G	Unknown	5.77	37790	MALDI-TOF/TOF	227	39	9/31	1814.89/1314.66	VPTGVFYVPSPAYDFR/EQPTIQSQLDR	63/53	0.126894	5.67117	38864
0432	JDM1_2166	254046260	pyrAA	carbamoyl phosphate synthase small subunit	COG0505EF	Cytoplasmic	5.66	39997	MALDI-TOF/TOF	118	21	7/26	1443.74/1527.82	QNAIPGIMDIDTR/ATIVDNVLPDTVDR	32/31	0.0383865	5.6854	38150
0433	JDM1_1890	254045984	ccpA	catabolite control protein A	COG1609K	Cytoplasmic	5.64	36329.6	MALDI-TOF/TOF	212	35	10/20	2122.03	IPFDDALVYEAGYSYDAGR	102	0.0160588	5.6562	38910
0434	JDM1_1727	254045821	mvaS	hydroxymethylglutaryl-CoA synthase	COG3425I	Cytoplasmic	5.65	42756.5	MALDI-TOF/TOF	272	31	8/23	1960.00/1575.74/1320.75	EACYAATAGVQLAQDHVR/ADDQSVSYADDPHR/FVLTGQKDEQR	89/42/37	0.00975529	5.64562	38724
0435	JDM1_0169	254044265	msmK1	multiple sugar ABC transporter, ATP-binding protein	COG3839G	Cytoplasmic Membrane	5.58	41304.2	MALDI-TOF/TOF	361	63	28/109	1630.75/1805.90/2060.99	DGEFIFFIGPSGCGK/VDNAAEQLGLTDYLQR/VVVSEFLGAESMLYCTAGK	82/112/41	0.928283	5.63577	36541
0438	JDM1_1564	254045658	-	oxidoreductase	COG2141C	Cytoplasmic	5.57	38865.8	MALDI-TOF/TOF	188	33	10/24	1610.85	FDLVYGAGNQTAAQR	88	0.00484601	5.60912	35613
0439	JDM1_2067	254046161	asd2	aspartate-semialdehyde dehydrogenase	COG0136E	Cytoplasmic	5.5	38298.8	MALDI-TOF/TOF	268	71	19/52	1562.87/1491.84/2158.12	SGYNVAIVGATGAVGAR/VIVSTYQAVGGAGNR/IPVPVSHSESVYFEVEDPK	34/37/21	0.281844	5.60292	36519
0440	JDM1_1186	254045280	-	hypothetical protein	COG3481R	Cytoplasmic	5.61	36981.8	MALDI-TOF/TOF	160	37	10/49	1857.86/1269.68	FWDASDTDVENFQAGR/AVADQYPHVNR	66/23	0.0256683	5.61277	37696
0441	JDM1_0139	254044235	-	oxidoreductase	COG1902C	Cytoplasmic	5.63	41705	MALDI-TOF/TOF	188	32	10/43	1436.73/1607.84	FSPEEFEEPGIR/LDYVHVSLNNYDR	58/60	0.0541496	5.5938	37493
0442	JDM1_2646	254046739	-	dihydropteroate synthase	COG0294H	Cytoplasmic	5.21	29747.1	MALDI-TOF/TOF	103	32	9/39	1183.61	NIDEFNYLR	48	0.0373643	5.59745	38333
0443	JDM1_1186	254045280	-	hypothetical protein	COG3481R	Cytoplasmic	5.61	36981.8	MALDI-TOF/TOF	107	21	6/37	1269.68/2199.04	AVADQYPHVNR/NFYRPTGDQTKGELSDEQN	21/41	0.017798	5.5927	39004
0444	JDM1_0812	254044906	thrA1	aspartate kinase I	COG0527E	Cytoplasmic	5.46	42822.7	MALDI-TOF/TOF	197	27	11/24	1823.94	STYQEPDELGTLVTDR	97	0.030768	5.57737	38195
0447	JDM1_0278	254044374	ndh1	NADH dehydrogenase	COG1252C	Cytoplasmic Membrane	5.42	43818.7	MALDI-TOF/TOF	173	40	15/58	1564.86	TNLHEVAAGTIAPDR	58	0.160174	5.52299	41112
0448	JDM1_1985	254046079	glyA	glycine hydroxymethyltransferase	COG0112E	Cytoplasmic	5.47	44460.2	MALDI-TOF/TOF	301	24	8/13	1065.46/2116.93	YSEGYPGHR/FYGGNEYIDQVETLAIER	40/138	0.171182	5.51752	40116
0449	JDM1_0412	254044508	murA1	UDP-N-acetylglucosamine 1-carboxyvinyltransferase	COG0766M	Cytoplasmic	5.42	45830.4	MALDI-TOF/TOF	100	10	5/15	1078.56	IEGVPALHSR	36	0.0221875	5.50839	40769
0450	JDM1_1823	254045917	mnmA	tRNA (5-methylaminomethyl-2-thiouridylate)-methyltransferase	COG0482J	Cytoplasmic	5.45	42041.4	MALDI-TOF/TOF	320	64	22/57	2044.99/1595.79	GVDSNKDQTYFLSQLDSK/GEHAGLMYYTIGQR	101/50	0.0489889	5.51058	39426
0453	JDM1_0169	254044265	msmK1	multiple sugar ABC transporter, ATP-binding protein	COG3839G	Cytoplasmic Membrane	5.58	41304.2	MALDI-TOF/TOF	201	51	21/76	1805.93/1027.57	VDNAAEQLGLTDYLQR/KPANLSGGQR	74/29	0.082073	5.52591	37025
0454	JDM1_0227	254044323	metC1	cystathionine beta-lyase	COG0626E	Cytoplasmic	5.51	40890.8	MALDI-TOF/TOF	203	24	8/22	1257.58/1382.65	IGQNQYEYSR/HFGMTFTAVDTR	66/67	0.154618	5.55985	36760
0455	JDM1_1995	254046089	bcaT	branched-chain amino acid aminotransferase	COG0115EH	Cytoplasmic	5.52	37917.7	MALDI-TOF/TOF	201	23	9/18	1839.89	ADVQLDWNNLGFEYR	105	0.0733778	5.58139	35912
0456	JDM1_2076	254046170	trxB2	thioredoxin reductase (NADPH)	COG0492O	Cytoplasmic	5.61	36067.4	MALDI-TOF/TOF	178	27	11/17	1476.80/1349.71	RLAVDNAAEFENK/NWHVTPTMAHR	22/54	0.0127338	5.56022	35869
0458	JDM1_0794	254044888	asnA	asparagine synthetase AsnA	COG2502E	Cytoplasmic	5.47	39033.6	MALDI-TOF/TOF	101	31	13/43	1532.79	YIRETFQDEFGK	32	0.052309	5.54088	36214
0459	JDM1_2636	254046729	-	hypothetical protein	COG0620E	Cytoplasmic	5.46	42029.3	MALDI-TOF/TOF	211	26	10/26	1267.74/1638.95	AHEQLAAGTITR/DQELEIQHTEIKR	47/74	0.0107523	5.53139	36085
0460	JDM1_1572	254045666	thyA	thymidylate synthase	COG0207F	Cytoplasmic	5.52	35965.6	MALDI-TOF/TOF	132	28	10/27	1498.75	YGNLGDVYGAQWR	62	0.0183395	5.54051	33672
0461	JDM1_0376	254044472	-	hypothetical protein	-	Cytoplasmic	5.49	36405.7	MALDI-TOF/TOF	211	38	11/35	1809.91	HDQAQQVLDDGDLTVR	122	0.0138558	5.54891	32985
0464	JDM1_1814	254045908	prs2	ribose-phosphate pyrophosphokinase	COG0462FE	Cytoplasmic	5.57	35048.3	MALDI-TOF/TOF	126	32	9/36	1749.92	FSDGEIQINIEESIR	54	0.029668	5.61934	32166
0465	JDM1_2663	254046756	-	oxidoreductase	COG4989R	Cytoplasmic	5.57	33875.4	MALDI-TOF/TOF	205	11	4/8	1449.79/1550.70	QHILAAVDGELQR/SLNHDGEMIEYSR	96/71	0.139165	5.58905	31266
0468	JDM1_1664	254045758	-	hypothetical protein	COG1806S	Unknown	5.49	30564.6	MALDI-TOF/TOF	120	32	8/62	1442.75	EHAAIFHTFVDR	61	0.0140633	5.51095	29164
0469	JDM1_2658	254046751	-	esterase (putative)	COG1680V	Cytoplasmic	5.56	37360.4	MALDI-TOF/TOF	109	16	5/6	1107.59	FVPTEFDPR	31	0.0199861	5.45426	33049
0471	JDM1_1601	254045695	-	hypothetical protein	COG0327S	Unknown	5.44	37211.3	MALDI-TOF/TOF	232	12	4/26	1932.06/1748.06	VGDLPTPLSAQAFAEQCK/VAVLGGDGGKFYPQALR	145/65	0.0192062	5.46216	35421
0472	JDM1_2474	254046567	-	oxidoreductase	COG4989R	Cytoplasmic	5.38	35529.4	MALDI-TOF/TOF	243	26	8/10	1169.57/1079.52/1128.62	REDFFIQSK/SSGELVFGQR/NAIATAWILR	34/29/57	0.0684982	5.41809	33607
0473	JDM1_1499	254045593	pyrAA2	carbamoyl phosphate synthase small subunit	COG0505EF	Cytoplasmic	5.44	39226.5	MALDI-TOF/TOF	214	33	10/31	1478.87/1714.87	QQNIPGISHIDTR/DIFDEFVESMQQAR	41/81	0.0101849	5.44969	36782
0474	JDM1_0653	254044748	gapB	glyceraldehyde 3-phosphate dehydrogenase	COG0057G	Cytoplasmic	5.29	36438.1	MALDI-TOF/TOF	110	30	7/44	1836.89	TIVYNVNDDILTADDR	64	0.121315	5.4605	37471
0475	JDM1_1070	254045164	oppD	oligopeptide ABC transporter, ATP-binding protein	COG0444EP	Cytoplasmic Membrane	5.59	39728	MALDI-TOF/TOF	137	29	9/27	1547.81	INDYPYQFSGGMR	59	0.00637775	5.4842	39497
0476	JDM1_0016	254044112	proA	glutamate-5-semialdehyde dehydrogenase	COG0014E	Cytoplasmic	5.42	44608.8	MALDI-TOF/TOF	219	40	16/26	1508.87	QVVSLPDPIGNVDR	54	0.0106748	5.48628	42692
0477	JDM1_2048	254046142	npr2	NADH peroxidase	COG0446R	Cytoplasmic	5.36	48283.9	MALDI-TOF/TOF	305	19	8/26	1559.76/1421.75/1021.51	VIVVGSSHGGYETVR/AGMHVTVIDLLPR/LTFDPTDGR	122/78/48	1.01469	5.44719	43543
0478	JDM1_1581	254045675	engA	GTP-binding protein EngA	COG1160R	Cytoplasmic Membrane	5.37	48777.5	MALDI-TOF/TOF	452	49	25/47	1815.87/1978.08/1675.78/1187.68	EGVTDADEHVAQILYR/SNKPVVLGVNKVDNPELR/NFPEKSGEDEPGTIR/FSLIGRPNVGK	112/53/48/29	0.0458893	5.44096	41260
0479	JDM1_0746	254044840	-	GTPase	COG2262R	Cytoplasmic	5.42	47750.2	MALDI-TOF/TOF	200	23	7/15	1647.84	LDQQAGAAAGGGGGFTNR	109	0.0152158	5.42391	42564
0480	JDM1_0395	254044491	glmU	UDP-N-acetylglucosamine pyrophosphorylase	COG1207M	Cytoplasmic	5.33	50080.4	MALDI-TOF/TOF	155	40	16/47	1248.67	QTNKPDFWGR	33	0.0555637	5.38565	44305
0481	JDM1_1325	254045419	glnA	glutamate-ammonia ligase	COG0174E	Cytoplasmic	5.35	50972.6	MALDI-TOF/TOF	361	29	13/16	1360.78/1443.72/1080.57	IVKEENVNFLR/LMFDGSSIDGFVR/RLEWASYR	68/82/50	0.251902	5.38524	40965
0482	JDM1_1222	254045316	murC	UDP-N-acetylmuramate--L-alanine ligase	COG0773M	Unknown	5.36	48751.7	MALDI-TOF/TOF	212	13	8/10	1478.74/1365.67	FFVFEADEYRR/GIFAWGDDESLR	38/77	0.138346	5.39522	40696
0483	JDM1_0331	254044427	gshR1	glutathione reductase	COG1249C	Cytoplasmic	5.37	47269.6	MALDI-TOF/TOF	207	24	8/11	1060.61/1078.63	LTPVAGFEAR/HVTLPDLQR	59/38	0.0396884	5.40229	40357
0484	JDM1_1985	254046079	glyA	glycine hydroxymethyltransferase	COG0112E	Cytoplasmic	5.47	44460.2	MALDI-TOF/TOF	186	33	11/33	2117.03	FYGGNEYIDQVETLAIER	79	0.0247167	5.42557	40260
0486	JDM1_0415	254044511	-	hypothetical protein	-	Unknown	5.41	42505.2	MALDI-TOF/TOF	125	24	8/33	1615.88	DGSFVELDLPAEAPR	66	0.011372	5.4368	38957
0487	JDM1_2048	254046142	npr2	NADH peroxidase	COG0446R	Cytoplasmic	5.36	48283.9	MALDI-TOF/TOF	133	33	11/46	1559.83	VIVVGSSHGGYETVR	63	0.0409028	5.41559	36258
0488	JDM1_1595	254045689	pyk	pyruvate kinase	COG0469G	Cytoplasmic	4.98	62866.6	MALDI-TOF/TOF	268	11	6/6	1103.64/1739.75/1083.63	LIEAGANIFR/FNFSHGDHEEHLDR/KPQDVLDIR	41/85/54	0.0989519	5.40437	29676
0489	JDM1_1054	254045148	hicD2	L-2-hydroxyisocaproate dehydrogenase	COG0039C	Cytoplasmic	5.37	33307.7	MALDI-TOF/TOF	260	21	6/6	1258.72/1701.92	YTSYGVATAAVR/EEYGVYLSYPAVVGR	52/101	0.0333435	5.39272	29984
0490	JDM1_1513	254045607	-	DegV family protein	COG1307S	Cytoplasmic	5.4	32203	MALDI-TOF/TOF	111	26	7/39	1181.66	AGHSVEEILAR	50	0.0143618	5.3869	29296
0491	JDM1_2590	254046683	-	hypothetical protein	COG0702MG	Unknown	5.35	30477	MALDI-TOF/TOF	150	28	7/13	1457.77	VLFVSSQPGGPVDR	52	0.0114555	5.41809	28605
0492	JDM1_0686	254044781	-	HAD superfamily hydrolase	COG0561R	Cytoplasmic Membrane	5.38	29669.6	MALDI-TOF/TOF	205	19	4/5	1449.81/1198.62	LIFDGSLSADQQR/ANDYFDGQLR	94/44	0.0192415	5.43597	28275
0493	JDM1_2192	254046286	ptp3	protein-tyrosine phosphatase (putative)	COG2365T	Cytoplasmic	5.67	29942.7	MALDI-TOF/TOF	164	30	6/9	1572.75	YVYAPVFNVDETR	75	0.0211601	5.47588	27520
0494	JDM1_2561	254046654	parA	chromosome partitioning protein, membrane-associated ATPase	COG1192D	Cytoplasmic Membrane	5.44	27796	MALDI-TOF/TOF	259	20	6/10	1380.74/1829.91	IEGVLLTMYDAR/LSEAPSHGLSIVDYDAR	64/123	0.0300649	5.50255	26562
0498	JDM1_2571	254046664	-	amino acid ABC transporter, ATP-binding protein	COG1126E	Cytoplasmic Membrane	5.57	28095.2	MALDI-TOF/TOF	354	18	5/17	2288.15/1647.80	VGLQDKADAYPEQLSGGQQQR/ADAYPEQLSGGQQQR	186/111	0.0119326	5.60219	26837
0499	JDM1_0410	254044506	-	hypothetical protein	COG2964S	Cytoplasmic	5.62	27107.7	MALDI-TOF/TOF	193	43	10/30	1608.90/1264.78	MQKPLTAEQEYVR/HLNSPTINQLK	41/49	0.0169183	5.60985	26357
0500	JDM1_2048	254046142	npr2	NADH peroxidase	COG0446R	Cytoplasmic	5.36	48283.9	MALDI-TOF/TOF	101	22	6/32	1400.91	TASVLVTDTIRPK	55	0.0159696	5.63613	25686
0501	JDM1_0731	254044825	glnQ2	glutamine ABC transporter, ATP-binding protein	COG1126E	Cytoplasmic Membrane	5.46	27243.3	MALDI-TOF/TOF	158	27	8/14	1196.56	FFDGQPSNER	69	0.082473	5.57336	24829
0502	JDM1_2162	254046256	pyrE	orotate phosphoribosyltransferase	COG0461F	Cytoplasmic	5.64	22704.9	MALDI-TOF/TOF	251	41	7/12	1019.55/2061.84	LTISYPAVR/QADYIDDEELASLHTWR	29/115	0.0572328	5.66387	23814
0503	JDM1_0751	254044845	pgm4	phosphoglycerate mutase	COG0406G	Unknown	5.61	24366.2	MALDI-TOF/TOF	109	50	13/87	1762.82	FTISDNDVTLDYFGR	52	0.00447286	5.64015	24171
0505	JDM1_2048	254046142	npr2	NADH peroxidase	COG0446R	Cytoplasmic	5.36	48283.9	MALDI-TOF/TOF	87	5	4/15	1559.81	VIVVGSSHGGYETVR	62	0.0097423	5.68139	23116
0507	JDM1_1957	254046051	-	hypothetical protein	COG0589T	Cytoplasmic	5.9	17551.2	MALDI-TOF/TOF	260	55	8/21	1826.97/1350.88	ADGLDNVDYSIEYGAPK/LLIGSVTEYVTR	132/47	0.00721524	5.58504	20975
0508	JDM1_0805	254044899	-	acetyltransferase (putative)	COG0456R	Cytoplasmic	5.64	22290.7	MALDI-TOF/TOF	119	36	7/44	1199.69	LSLNVDDGNPR	76	0.0328336	5.5719	22273
0515	JDM1_2014	254046108	pgi	glucose-6-phosphate isomerase	COG0166G	Cytoplasmic	4.96	49847	MALDI-TOF/TOF	310	35	14/46	1953.92/2537.18	GWLNLPTDYDKEEFAR/GALKQEADAEGYETFVIPDDVGGR	77/121	0.0311956	5.48711	23868
0516	JDM1_2014	254046108	pgi	glucose-6-phosphate isomerase	COG0166G	Cytoplasmic	4.96	49847	MALDI-TOF/TOF	352	29	10/30	1953.90/2537.15/2167.94	GWLNLPTDYDKEEFAR/GALKQEADAEGYETFVIPDDVGGR/QEADAEGYETFVIPDDVGGR	82/94/79	0.00846791	5.48669	23503
0517	JDM1_2048	254046142	npr2	NADH peroxidase	COG0446R	Cytoplasmic	5.36	48283.9	MALDI-TOF/TOF	83	7	3/35	1559.87	VIVVGSSHGGYETVR	68	0.0386572	5.49792	22932
0518	JDM1_0654	254044749	pgk	phosphoglycerate kinase	COG0126G	Cytoplasmic	5.03	42796.9	MALDI-TOF/TOF	89	20	8/45	1013.58	AILFSHLGR	21	0.030745	5.41351	26699
0519	JDM1_0654	254044749	pgk	phosphoglycerate kinase	COG0126G	Cytoplasmic	5.03	42796.9	MALDI-TOF/TOF	112	26	11/36	1013.6	AILFSHLGR	23	0.0201802	5.43888	26630
0520	JDM1_0169	254044265	msmK1	multiple sugar ABC transporter, ATP-binding protein	COG3839G	Cytoplasmic Membrane	5.58	41304.2	MALDI-TOF/TOF	141	33	12/38	1564.85	AHFFDSETKDVIR	59	0.0102812	5.43514	25969
0521	JDM1_2690	254046783	-	oxidoreductase (putative)	COG0451MG	Unknown	5.43	23642.6	MALDI-TOF/TOF	150	48	8/41	2224.17	LAEQQFLANTTDNLTLYLR	70	0.0238766	5.43763	25275
0522	JDM1_1308	254045402	udk	uridine kinase	COG0572F	Cytoplasmic	5.4	24054.4	MALDI-TOF/TOF	223	53	9/35	2517.24/1696.95	QLLAYQPIEKPVYDYEQYTR/DVIIVEGVLILDDQR	74/59	0.0574528	5.41933	24815
0523	JDM1_0936	254045030	xpt	xanthine phosphoribosyltransferase	COG0503F	Cytoplasmic	5.41	21453.7	MALDI-TOF/TOF	261	33	6/32	2081.03/1384.74/2637.22	SVTLIDDLYTAEVYSYTK/VFQTGHQLIADR/LESLAQITSFDGDRVHFASEDTQA	103/30/56	0.0605796	5.39064	24088
0525	JDM1_0608	254044704	-	ribosomal protein S30EA	COG1544J	Cytoplasmic	5.31	21725.5	MALDI-TOF/TOF	554	51	7/13	1229.71/1511.99/2778.41/1176.58	GENIEVTQAIR/VEVTIPLPYLVLR/AIDFAATDETVAAADNDQDDKLDVVR/YGLIETDDNH	75/48/249/92	0.850545	5.38025	21982
0526	JDM1_1284	254045378	-	hypothetical protein	COG1713H	Cytoplasmic	5.42	22914	MALDI-TOF/TOF	154	56	14/58	1454.77/1504.83	TIEYTEAIVPYR/QRDDQTFIQLIK	31/23	0.0331878	5.43056	22827
0527	JDM1_0293	254044389	fba	fructose-bisphosphate aldolase	COG0191G	Cytoplasmic	5.06	30921.3	MALDI-TOF/TOF	101	9	2/20	1747.89	VNVNTENQVAFANATR	86	0.0127704	5.42432	21325
0528	JDM1_1979	254046073	atpH	F0F1 ATP synthase subunit delta	COG0712C	Cytoplasmic	5.44	20020.8	MALDI-TOF/TOF	563	60	12/18	1089.58/1521.75/1198.69/1042.58/1977.95	SLDNLTIASR/MSNLVGIVDAFEAR/RVGANQVVLSR/VGANQVVLSR/SNNQTFDGSVALQLTNLR	40/109/74/42/136	0.130318	5.45094	21204
0529	JDM1_1848	254045942	cspR	rRNA methyltransferase	COG0219J	Cytoplasmic	5.36	19523.9	MALDI-TOF/TOF	112	24	5/7	1159.58	QQQFPNLER	26	0.0450297	5.43971	21023
0530	JDM1_1776	254045870	tuf	elongation factor Tu	COG0050J	Cytoplasmic	4.95	43377.1	MALDI-TOF/TOF	157	24	9/31	1613.87	TLDLGEAGDNVGALLR	86	0.00790221	5.45135	20117
0531	JDM1_1776	254045870	tuf	elongation factor Tu	COG0050J	Cytoplasmic	4.95	43377.1	MALDI-TOF/TOF	107	14	6/46	1613.9	TLDLGEAGDNVGALLR	79	0.00694833	5.45593	19752
0532	JDM1_0225	254044321	-	oxidoreductase (putative)	COG0431R	Unknown	6.51	24020.6	MALDI-TOF/TOF	340	17	2/9	2435.04/2013.95	LPLYNQDYDADSPVEYTEFR/QAVAAQDAFIFVTPEHNR	176/138	0.161778	5.52445	19141
0533	pLP9000_05	21218447	-	hypothetical protein	-	Unknown	5.39	16352	MALDI-TOF/TOF	265	55	7/31	1967.99/1347.65/1078.50	HLELKDYGPQPFAPDLK/DYGPQPFAPDLK/AAALANDNYR	107/52/16	0.310459	5.42682	17238
0535	JDM1_0656	254044751	eno	phosphopyruvate hydratase	COG0148G	Cytoplasmic	4.61	48029.9	MALDI-TOF/TOF	122	17	7/21	1462.74	GIHGFYNLDEAAR	62	0.0413568	5.45509	14924
0536	JDM1_1662	254045756	-	hypothetical protein	COG1610S	Unknown	5.49	16081.5	MALDI-TOF/TOF	125	68	10/41	1238.59	ESLSEFENAGR	41	0.0704187	5.54197	14598
0537(Mixture)	JDM1_2127	254046221	-	hypothetical protein	COG0589T	Cytoplasmic	5.56	16918.3	MALDI-TOF/TOF	245	56	9/39	2365.24/1752.91	LEELKQQTIDAGVTDVDVHVR/QQTIDAGVTDVDVHVR	82/83	0.104841	5.56715	16597
0537(Mixture)	JDM1_1776	254045870	tuf	elongation factor Tu	COG0050J	Cytoplasmic	4.95	43377.1	MALDI-TOF/TOF	98	11	3/39	1577.73	EQDFASIDAAPEER	84	0.104841	5.56715	16597
0538	JDM1_1005	254045099	-	universal stress protein UspA family nucleotide-binding protein	COG0589T	Unknown	5.51	15790.7	MALDI-TOF/TOF	128	62	5/29	2357.27	VAVGSTTSYVVDHAPCNVIVIR	65	0.0112163	5.62664	16959
0539	JDM1_1776	254045870	tuf	elongation factor Tu	COG0050J	Cytoplasmic	4.95	43377.1	MALDI-TOF/TOF	122	14	6/51	1613.91	TLDLGEAGDNVGALLR	79	0.00769075	5.61168	16312
0540	JDM1_1201	254045295	ribH	riboflavin synthase, beta chain	COG0054H	Cytoplasmic	5.59	16845.4	MALDI-TOF/TOF	279	25	4/4	1296.60/1746.88	GATAHFDYVCR/GADCAVSLLETLDVQR	61/135	0.0522593	5.66241	15863
0541	JDM1_2311	254046405	-	hypothetical protein	COG0589T	Cytoplasmic	5.92	16286.6	MALDI-TOF/TOF	446	75	12/33	1870.96/1416.70/2276.11/1104.68	HILVGVDDSDDAQLAFR/DLEEHVQQYQK/DFGVTDVNAVVDEGDPGETIVK/HAPISVLVIR	109/71/127/22	0.044674	5.71934	16424
0542	JDM1_2927	254047020	rbsD	D-ribose pyranase	COG1869G	Cytoplasmic	5.69	14637.1	MALDI-TOF/TOF	105	30	8/31	1544.81	IYLAEEIKVQNPK	55	0.023172	5.69526	14893
0543	JDM1_2651	254046744	folB	dihydroneopterin aldolase	COG1539H	Cytoplasmic	5.66	13816.8	MALDI-TOF/TOF	137	33	3/43	1866.77	VQHDDVHETINYAAVR	111	0.0105261	5.77518	15788
0544	JDM1_1776	254045870	tuf	elongation factor Tu	COG0050J	Cytoplasmic	4.95	43377.1	MALDI-TOF/TOF	108	18	7/25	1436.72	GEVYILSKEEGGR	47	0.00963527	5.81204	15082
0545	JDM1_2397	254046491	-	hypothetical protein	COG0589T	Cytoplasmic	5.82	15724.2	MALDI-TOF/TOF	132	65	7/18	1130.69	YAPISVLVIR	41	0.010226	5.85584	14355
0546	JDM1_0653	254044748	gapB	glyceraldehyde 3-phosphate dehydrogenase	COG0057G	Cytoplasmic	5.29	36438.1	MALDI-TOF/TOF	173	17	3/29	2479.09/1642.85	YDSTHGTLNADVSATDDSIVVNGK/VYAEPQAQNIPWVK	104/44	0.0102145	5.94745	12833
0547	JDM1_2036	254046130	-	ring-cleaving dioxygenase (putative)	COG0346E	Cytoplasmic	5.49	16887	MALDI-TOF/TOF	388	55	6/35	1582.84/2070.00/1451.76/2376.17	DIDHLTLTVTDIAR/FYHEVFDLPIVTFDGDR/SYFVDVIAGPVER/LTSLYVRDPDNNLIEISNYH	101/87/71/58	0.0231588	5.95985	14621
0548	JDM1_0641	254044736	luxS	S-ribosylhomocysteinase	COG1854T	Cytoplasmic	6.05	17427.9	MALDI-TOF/TOF	205	51	6/17	2040.03/1531.87	TGFHLITWGEHDTVEVAK/LILSQGISSDPFVR	55/63	0.100765	5.87117	16432
0549	JDM1_2311	254046405	-	hypothetical protein	COG0589T	Cytoplasmic	5.92	16286.6	MALDI-TOF/TOF	211	62	9/29	1870.97	HILVGVDDSDDAQLAFR	94	0.0160917	5.88321	16545
0550	JDM1_0320	254044416	-	hypothetical protein	COG1881R	Unknown	5.84	18175.5	MALDI-TOF/TOF	94	20	2/26	1894.83	VSQHYVGPYPPDKDHR	78	0.0135408	5.90803	22632
0552	JDM1_1816	254045910	-	hypothetical protein	COG3063NU	Cytoplasmic Membrane	5.75	25413.5	MALDI-TOF/TOF	94	25	5/24	1460.74	FDHQQPAADYLR	43	0.0165726	5.86241	25554
0554	JDM1_0117	254044213	-	hypothetical protein	COG2071R	Cytoplasmic	5.94	26219.1	MALDI-TOF/TOF	194	30	5/36	2355.27/1943.09/1120.62	SVTDNGGVPLVLPVTTDATTIER/LGGVNPERDQYEIALIR/DQYEIALIR	89/21/39	0.0123068	5.83686	25736
0557	JDM1_2296	254046390	nth1	DNA-(apurinic or apyrimidinic site) lyase	COG0177L	Cytoplasmic	5.89	23885.7	MALDI-TOF/TOF	191	46	9/34	1810	LHFVAQTATPLQVEQK	92	0.0239756	5.83285	27238
0561	JDM1_0653	254044748	gapB	glyceraldehyde 3-phosphate dehydrogenase	COG0057G	Cytoplasmic	5.29	36438.1	MALDI-TOF/TOF	161	31	6/31	1951.96/1836.98	NDGVDFVLECTGFYTSK/TIVYNVNDDILTADDR	25/82	0.0312694	5.82336	16808
0562(Mixture)	JDM1_0653	254044748	gapB	glyceraldehyde 3-phosphate dehydrogenase	COG0057G	Cytoplasmic	5.29	36438.1	MALDI-TOF/TOF	107	9	2/16	1836.93	TIVYNVNDDILTADDR	90	0.0663199	5.82372	17698
0562(Mixture)	JDM1_2141	254046235	hsp2	small heat shock protein	COG0071O	Cellwall	5.81	16082	MALDI-TOF/TOF	85	37	3/16	1166.59	YADEWLTIR	46	0.0663199	5.82372	17698
0563	JDM1_0653	254044748	gapB	glyceraldehyde 3-phosphate dehydrogenase	COG0057G	Cytoplasmic	5.29	36438.1	MALDI-TOF/TOF	141	27	5/28	1836.94	TIVYNVNDDILTADDR	95	0.0582301	5.82299	18227
0564	JDM1_0653	254044748	gapB	glyceraldehyde 3-phosphate dehydrogenase	COG0057G	Cytoplasmic	5.29	36438.1	MALDI-TOF/TOF	146	31	7/31	1836.94	TIVYNVNDDILTADDR	80	0.0734175	5.82263	18432
0565	JDM1_0975	254045069	-	single-strand binding protein	COG0629L	Cytoplasmic	5.91	17134.6	MALDI-TOF/TOF	135	32	4/19	1969.07	VYVTEVVVDNFSLLESR	88	0.00743102	5.72263	18121
0567	JDM1_0653	254044748	gapB	glyceraldehyde 3-phosphate dehydrogenase	COG0057G	Cytoplasmic	5.29	36438.1	MALDI-TOF/TOF	136	24	5/26	1836.97	TIVYNVNDDILTADDR	91	0.011155	5.83759	20279
0569	JDM1_0653	254044748	gapB	glyceraldehyde 3-phosphate dehydrogenase	COG0057G	Cytoplasmic	5.29	36438.1	MALDI-TOF/TOF	226	26	5/51	1951.95/1836.97	NDGVDFVLECTGFYTSK/TIVYNVNDDILTADDR	88/105	0.0282898	5.83796	21083
0570(Mixture)	JDM1_2169	254046263	pyrR1	pyrimidine regulatory protein PyrR	COG2065F	Cytoplasmic	5.63	19823.8	MALDI-TOF/TOF	307	67	11/71	1974.11/1483.87/1284.76	QLEGVDVPVGSLDITLYR/HVILVDDVLFTGR/ELPIRPDFIGK	89/78/37	0.433085	5.8208	21484
0570(Mixture)	JDM1_1957	254046051	-	hypothetical protein	COG0589T	Cytoplasmic	5.9	17551.2	MALDI-TOF/TOF	280	85	17/71	1826.91/1350.80	ADGLDNVDYSIEYGAPK/LLIGSVTEYVTR	131/47	0.433085	5.8208	21484
0571	JDM1_1714	254045808	frr	ribosome recycling factor	COG0233J	Cytoplasmic	5.84	20593.5	MALDI-TOF/TOF	319	44	7/32	1841.03/1197.71/2116.01	AILASDLGISPANDGSAIR/LVIPQLTEER/DGQFTDDQLHQLEDQAQK	113/43/99	0.249729	5.84234	22645
0572	JDM1_2312	254046406	maa2	maltose O-acetyltransferase	COG0110R	Cytoplasmic	6.06	20838.6	MALDI-TOF/TOF	122	32	9/29	1635.95	VGLYTPAHPLDPTVR	51	0.0164224	5.78212	22222
0573	JDM1_0653	254044748	gapB	glyceraldehyde 3-phosphate dehydrogenase	COG0057G	Cytoplasmic	5.29	36438.1	MALDI-TOF/TOF	190	34	7/29	1836.99	TIVYNVNDDILTADDR	122	0.0376978	5.75985	22762
0574	JDM1_0947	254045041	-	transcription regulator (putative)	COG1309K	Cytoplasmic	5.72	21761.1	MALDI-TOF/TOF	184	26	6/11	1536.83	GLAPLLLDLNDNLR	126	0.338155	5.74124	22542
0575	JDM1_2098	254046192	-	pyrazinamidase/nicotinamidase	COG1335Q	Unknown	5.62	20356.9	MALDI-TOF/TOF	91	6	1/13	1344.58	YSSFAGTDLDLR	82	0.0899799	5.69927	21794
0576	JDM1_1595	254045689	pyk	pyruvate kinase	COG0469G	Cytoplasmic	4.98	62866.6	MALDI-TOF/TOF	255	20	11/40	1103.64/1739.82/1852.01	LIEAGANIFR/FNFSHGDHEEHLDR/FGLDHEINYIAASFVR	34/84/74	0.0479987	5.6927	25670
0577	JDM1_1595	254045689	pyk	pyruvate kinase	COG0469G	Cytoplasmic	4.98	62866.6	MALDI-TOF/TOF	189	22	12/59	1739.81/1852.00	FNFSHGDHEEHLDR/FGLDHEINYIAASFVR	27/107	0.00862393	5.73321	25162
0578	JDM1_0917	254045011	fumC	fumarate hydratase	COG0114C	Cytoplasmic	5.02	49497.5	MALDI-TOF/TOF	103	10	5/36	1426.77/1144.60	IPANALWGAQTER/SRHNFPTGTK	58/21	0.010076	5.72007	25969
0580	JDM1_0613	254044708	rrp3	response regulator	COG0745TK	Cytoplasmic	5.67	27177.4	MALDI-TOF/TOF	175	46	11/32	2010.00/1255.58	DAILNHVWGYDYASETR/GFGYEFVGDGHA	43/32	0.00638123	5.68905	27220
0586	JDM1_2626	254046719	ptp2	protein-tyrosine phosphatase	COG2365T	Unknown	5.84	29688.8	MALDI-TOF/TOF	93	25	6/29	1589.86	YINTSVYPFTDNR	49	0.00610604	5.7635	26889
0596	JDM1_0890	254044984	-	DegV family protein	COG1307S	Cytoplasmic	5.77	32397.9	MALDI-TOF/TOF	183	18	6/23	2077.08/1686.95	AMLLQDQPDAEIYLVDSR/IIIATSDAQEAAQTVR	72/74	0.0241851	5.84124	30806
0598	JDM1_0583	254044679	-	methyltransferase (putative)	COG0313R	Cytoplasmic	5.85	32880.6	MALDI-TOF/TOF	246	48	10/48	1632.89/1808.07	RHETVVLYESPFR/AQVEALIAAGDKPNVAIK	72/76	0.00839017	5.8562	31815
0600	JDM1_0583	254044679	-	methyltransferase (putative)	COG0313R	Cytoplasmic	5.85	32880.6	MALDI-TOF/TOF	101	30	7/35	1632.95	RHETVVLYESPFR	36	0.00928956	5.85803	32836
0601	JDM1_0546	254044642	gltX	glutamyl-tRNA synthetase	COG0008J	Cytoplasmic	6.23	56919.1	MALDI-TOF/TOF	239	23	17/32	1509.75/1876.00	KADENEVFAMSIR/QRIEDIDVFEATAIQK	71/71	0.0038877	5.91314	27538
0602	JDM1_2890	254046983	-	mannose-6-phosphate isomerase	COG1486G	Cytoplasmic	5.6	50067.1	MALDI-TOF/TOF	283	35	16/43	2850.52/2263.26	SQDEKIPLAHGVVGQETTGPGGIAYGLR/IPLAHGVVGQETTGPGGIAYGLR	37/114	0.0252932	5.90547	28790
0604	JDM1_0523	254044619	pts9AB	mannose PTS, EIIAB	COG3444G	Cytoplasmic	5.95	35272.4	MALDI-TOF/TOF	155	12	3/16	1472.86/1570.80	ALVLFETPQDALR/VLAFDQDDIDTYR	51/80	0.00601376	5.90146	32794
0605	JDM1_0228	254044324	cysK	cysteine synthase	COG0031E	Cytoplasmic	5.98	32204.8	MALDI-TOF/TOF	385	18	4/8	1347.69/1950.81/1891.76	LGAYLIEDGLQR/TEGIGVEFIPPFFDQVR/IDQTLTIADDDAFAQVR	71/103/156	0.0642003	5.92044	33824
0608	JDM1_0626	254044721	galU	UTP-glucose-1-phosphate uridylyltransferase	COG1210M	Cytoplasmic	6.04	34248.2	MALDI-TOF/TOF	228	31	5/18	1153.67/4158.16	KAVIPAAGLGTR/YGVINPESEKEPGLYNVNNFVEKPSPEDAPSDLAIIGR	80/89	0.485193	5.98175	34529
0609	JDM1_1962	254046056	-	oxidoreductase	COG0604CR	Cytoplasmic Membrane	5.94	36095.7	MALDI-TOF/TOF	219	23	6/19	2832.51/1113.64	AVGLTQGLPVSDPNSLQDVTINVNQPR/TLAGINAANLR	113/35	0.0191778	5.93869	35762
0611(Mixture)	JDM1_0649	254044744	serA2	phosphoglycerate dehydrogenase	COG1052CHR	Cytoplasmic	5.96	34801.9	MALDI-TOF/TOF	134	11	4/29	1934.89	ETQLGATFVSQDELLQR	115	0.00432524	5.91241	35252
0611(Mixture)	JDM1_0626	254044721	galU	UTP-glucose-1-phosphate uridylyltransferase	COG1210M	Cytoplasmic	6.04	34248.2	MALDI-TOF/TOF	114	18	4/29	2071.81	SIEDYYDSNPELEDNLR	87	0.00432524	5.91241	35252
0612	JDM1_0626	254044721	galU	UTP-glucose-1-phosphate uridylyltransferase	COG1210M	Cytoplasmic	6.04	34248.2	MALDI-TOF/TOF	323	36	11/19	1153.77/2071.95	KAVIPAAGLGTR/SIEDYYDSNPELEDNLR	61/117	0.00401673	5.89124	35570
0614	JDM1_0626	254044721	galU	UTP-glucose-1-phosphate uridylyltransferase	COG1210M	Cytoplasmic	6.04	34248.2	MALDI-TOF/TOF	271	28	8/13	2071.92/1724.95	SIEDYYDSNPELEDNLR/LVQETTDINLYFIR	112/52	0.0221842	5.86314	36041
0618	JDM1_1666	254045760	nfo	endonuclease IV	COG0648L	Cytoplasmic	5.63	32981.4	MALDI-TOF/TOF	249	50	12/22	1895.88/1895.90	AGEFNPHLIEDIEQQR/AGEFNPHLIEDIEQQR	96/101	0.0109094	5.66934	33070
0620	JDM1_1071	254045165	oppF	oligopeptide ABC transporter, ATP-binding protein	COG1123R	Cytoplasmic Membrane	5.67	36612.5	MALDI-TOF/TOF	237	60	18/54	1177.7	YPHEFSGGQR	78	0.0365693	5.67518	35358
0623	JDM1_0364	254044460	trpS	tryptophanyl-tRNA synthetase II	COG0180J	Cytoplasmic	5.75	37677	MALDI-TOF/TOF	384	57	19/61	1190.63/1251.70/1215.60/1159.56	VFLTGDRPTGK/LHIGHYVGSLR/AAYQHGGLGDVK/ANVVADQTWR	26/52/84/51	0.0690686	5.74708	36388
0624	JDM1_1356	254045450	fmt	methionyl-tRNA formyltransferase	COG0223J	Cytoplasmic	5.8	34401.9	MALDI-TOF/TOF	235	60	20/34	1144.59	TAVEIDNQVR	22	0.0531518	5.74343	37180
0625	JDM1_1368	254045462	plsX	putative glycerol-3-phosphate acyltransferase PlsX	COG0416I	Cytoplasmic Membrane	5.89	37422.6	MALDI-TOF/TOF	146	36	11/52	2085.05	IQIINADEVITMEDEPVR	83	0.0339453	5.76788	37114
0626	JDM1_1493	254045587	-	oxidoreductase	COG0665E	Cytoplasmic Membrane	5.81	40388	MALDI-TOF/TOF	138	17	7/18	1779.92	IPLLTAPQPGVFVSGGAR	69	0.0116503	5.79124	39144
0628	JDM1_2167	254046261	pyrC	dihydroorotase	COG0044F	Cytoplasmic	5.76	45477.8	MALDI-TOF/TOF	102	16	4/32	1709.04	LGLPGINNVSEAAQVAR	75	0.00420962	5.81898	42285
0629	JDM1_2254	254046348	tyrS	tyrosine--tRNA ligase	COG0162J	Cytoplasmic	5.83	47095.3	MALDI-TOF/TOF	261	49	18/35	1358.51	LAEEVTEFVHGK	55	0.0414716	5.83431	43361
0630	JDM1_1839	254045933	murD	UDP-N-acetylmuramoyl-L-alanyl-D-glutamate synthetase	COG0771M	Cytoplasmic	5.86	50183.2	MALDI-TOF/TOF	271	45	20/37	1219.84/1302.76	QSQATVVPFSR/TQYVETYQDR	50/32	0.0428494	5.8146	44332
0632	JDM1_0275	254044371	ack2	acetate kinase	COG0282C	Cytoplasmic	5.91	43848.2	MALDI-TOF/TOF	441	81	37/79	1113.67/1534.88/1550.87/1418.83	KYGAHGTSHR/SGDIDASIIPFLMR/SGDIDASIIPFLMR/SGLLGISGLSPDMR	64/86/50/31	0.200994	5.86606	41260
0634	JDM1_2539	254046632	cfa2	cyclopropane-fatty-acyl-phospholipid synthase	COG2230M	Cytoplasmic	5.92	45296.3	MALDI-TOF/TOF	442	26	11/30	2043.87/1904.00/1430.73/1466.71	SQQDIQSHYDVGNDFYK/VVGVTLSQEQYNLVAQR/IKDEGLSDVAEVR/TTEIWDKNFNAK	106/101/86/55	0.0774192	5.88504	38980
0635	JDM1_2343	254046437	npp	nucleotide pyrophosphatase (putative)	COG1524R	Unknown	6	48070.6	MALDI-TOF/TOF	233	45	13/38	1933.02	AGGTIETANLVDEAPTFAR	119	0.00637683	5.95255	41359
0636	JDM1_1427	254045521	cfa1	cyclopropane-fatty-acyl-phospholipid synthase	COG2230M	Cytoplasmic	6.01	44769.9	MALDI-TOF/TOF	103	16	8/29	1373.8	LQFSDIEPLRR	36	0.0219289	5.94088	38841
0637	JDM1_1015	254045109	-	UDP-N-acetylglucosamine 2-epimerase	COG0381M	Cytoplasmic	5.94	41269.4	MALDI-TOF/TOF	166	35	12/33	1602.84	DTTERPEGVTAGTLR	88	0.0113852	5.96679	37673
0640	JDM1_1229	254045323	-	ABC transporter component, iron regulated (putative)	COG0719O	Unknown	5.44	52587.2	MALDI-TOF/TOF	353	38	24/54	1011.50/1264.59/1531.76/1462.74	TPIQSYFR/LNAENSGQFER/ISEEQLYYLMSR/QLPMEYAVELNR	38/63/47/59	0.0348317	5.39231	55902
0645	JDM1_1809	254045903	-	metallo-beta-lactamase superfamily protein (putative)	COG0595R	Cytoplasmic	6.1	61778.9	MALDI-TOF/TOF	196	34	14/32	2130.18	ELGYLNIPDEAIVDANDLR	74	0.0166005	6.07468	54416
0648	JDM1_2583	254046676	-	RNA methyltransferase	COG2265J	Cytoplasmic	6.51	53701.3	MALDI-TOF/TOF	175	36	14/39	1873.14	GALPEEVVVAEVTAVHPR	77	0.00745568	6.6867	49819
0650	JDM1_0546	254044642	gltX	glutamyl-tRNA synthetase	COG0008J	Cytoplasmic	6.23	56919.1	MALDI-TOF/TOF	433	43	29/57	1590.84/1509.76/1876.00	YAPSPTGHLHIGNAR/KADENEVFAMSIR/QRIEDIDVFEATAIQK	73/80/91	0.154995	6.26412	51179
0652	JDM1_1357	254045451	sunL	rRNA methylase (putative)	COG0144J	Cytoplasmic	6.17	50135.5	MALDI-TOF/TOF	227	34	15/25	1570.77	KVETQFNAESFDR	86	0.0109596	6.01275	43621
0653	JDM1_1945	254046039	thiI	thiamine biosynthesis protein ThiI	COG0301H	Cytoplasmic	6.12	45431.5	MALDI-TOF/TOF	127	42	14/40	1477.93	LVFGIQNFSPSIR	24	0.0207139	5.99635	41957
0655	JDM1_1200	254045294	ribA	GTP cyclohydrolase II	COG0108H	Cytoplasmic	6.39	43616.8	MALDI-TOF/TOF	227	35	11/24	1577.77	LHSECFTGDVLGSR	83	0.0215127	6.41894	41014
0656	JDM1_1914	254046008	tgt	queuine tRNA-ribosyltransferase	COG0343J	Cytoplasmic	6.53	42830	MALDI-TOF/TOF	159	39	12/25	1409.68	GVDMFDCVLPTR	60	0.0175561	6.4918	40965
0657	JDM1_1200	254045294	ribA	GTP cyclohydrolase II	COG0108H	Cytoplasmic	6.39	43616.8	MALDI-TOF/TOF	655	57	19/36	1577.78/1671.81/1555.92/2772.49/1719.86	LHSECFTGDVLGSR/RCDCGDQLHAALQK/LLTNNLDKVEQLR/AAGIDVVERVPLEIPANQYDQAYLK/DRFHHQLTLTEGHE	79/52/88/116/95	0.104799	6.54645	40745
0658	JDM1_1281	254045375	-	GTP-binding protein YqeH	COG1161R	Cytoplasmic Membrane	6.76	41690.8	MALDI-TOF/TOF	204	24	8/23	1526.80/2081.24	SLASDAQDLYCQR/FVGDNPVLLVGNKEDVLPR	59/75	0.0093508	6.74499	40405
0660	JDM1_0911	254045005	mae	malic enzyme, NAD-dependent	COG0281C	Cytoplasmic Membrane	6.04	40101.4	MALDI-TOF/TOF	195	16	4/15	1892	QLTLVDVYGVVTADDQR	156	0.0270387	6.21676	39877
0663	JDM1_1477	254045571	-	hypothetical protein	COG0116L	Cytoplasmic	6.36	43112.2	MALDI-TOF/TOF	101	16	6/14	1400.76	AIVNQLADTYHR	38	0.0224521	6.38434	39004
0665	JDM1_1946	254046040	csd3	cysteine desulfurase	COG1104E	Cytoplasmic	6.57	42345.3	MALDI-TOF/TOF	150	22	5/22	1867.96	ELGYEVTYLPVDQEGR	103	0.0114937	6.57377	37696
0669	JDM1_1977	254046071	atpG	F0F1 ATP synthase subunit gamma	COG0224C	Unknown	6.27	34521.9	MALDI-TOF/TOF	197	36	13/29	2140	MLPISEETFEQSESDNRK	74	0.10542	6.21129	36063
0674	JDM1_1198	254045292	-	Pyrimidine reductase, riboflavin biosynthesis	COG0117H	Cytoplasmic	6.88	38697.5	MALDI-TOF/TOF	390	44	11/29	2692.33/1863.97/1261.75/1656.93	DGHVLAQGYHHYFGGDHAEVDVLR/TLVSNHASYIDSQCLR/SQFQAILIGER/LVQDGQAPTWLLCR	119/75/47/41	0.0100176	6.84335	35105
0675	JDM1_1198	254045292	-	Pyrimidine reductase, riboflavin biosynthesis	COG0117H	Cytoplasmic	6.88	38697.5	MALDI-TOF/TOF	112	29	7/25	1261.78	SQFQAILIGER	44	0.00776552	6.96539	34932
0676(Mixture)	JDM1_1695	254045789	ribC2	bifunctional protein: riboflavin kinase; FMN adenylyltransferase	COG0196H	Cytoplasmic	6.7	36996.1	MALDI-TOF/TOF	324	49	14/41	1992.05/1652.93/1244.70/1563.88	LLGYQYETAGEVVHGEAR/TLGFPTANVAHGPNTR/GDLYGHNLTVR/DYYVAHPFVVTPR	77/53/30/34	0.0106331	6.78871	34485
0676(Mixture)	JDM1_1843	254045937	mraW	cell division protein MraW	COG0275M	Cytoplasmic	6.51	35793.7	MALDI-TOF/TOF	121	37	9/41	1393.81	VSVITFQSLEDR	48	0.0106331	6.78871	34485
0677	JDM1_2780	254046873	galR2	galactose operon repressor	COG1609K	Cytoplasmic	7.03	37105.1	MALDI-TOF/TOF	210	31	10/19	1193.54/1112.51	GQDNQFEVTR/VVDYFWQR	48/48	0.012482	7.27687	34330
0678	JDM1_0191	254044287	-	Aryl-alcohol dehydrogenase family enzyme	COG0667C	Unknown	6.75	36910.8	MALDI-TOF/TOF	518	43	12/35	1324.65/1643.82/1526.87/2107.14	NFGDEAPFANSR/AGYPAWSGPYGAFGSR/YLQGIPADFPIHR/YLFDQGTAAVVNQLNALNR	81/96/80/128	0.0343624	6.91075	32562
0679	JDM1_0397	254044493	prs1	ribose-phosphate pyrophosphokinase	COG0462FE	Cytoplasmic	7.1	35879.5	MALDI-TOF/TOF	333	35	10/39	1444.84/1381.69/1346.73/1555.89	IFALNSNKPLAEK/TSVDRFSDGEIR/LVANMLETAGATR/FIHENKPVSPLFK	67/56/69/66	0.0896744	7.07286	32083
0681	JDM1_2079	254046173	-	hypothetical protein	COG2326S	Cytoplasmic	7.13	34525.2	MALDI-TOF/TOF	216	37	12/18	1202.62/1173.52	EIAHDYLWR/QYWDDYQR	26/39	0.00966747	7.08015	30061
0683	JDM1_0677	254044772	murB	UDP-N-acetylenolpyruvoylglucosamine reductase	COG0812M	Cytoplasmic	6.36	32333	MALDI-TOF/TOF	147	22	6/14	1480.7	TLDHDELDFGYR	75	0.0141401	6.40437	31713
0687	JDM1_2240	254046334	serA3	phosphoglycerate dehydrogenase	COG0111HE	Cytoplasmic	6.12	34259.2	MALDI-TOF/TOF	195	32	9/38	1215.71/1919.14	GYHAAWLNQR/DDVLITPHISGQIAHFR	37/98	0.0376596	6.15301	31266
0688	JDM1_1658	254045752	era	GTP-binding protein Era	COG1159R	Cytoplasmic Membrane	6.15	34284.3	MALDI-TOF/TOF	319	46	14/43	2226.32/2427.27/1706.90	AEQQAFHSGFVAIIGRPNVGK/GQLPEGPQYYPSDQITDHPER/QDLLASYGYRQDDY	53/109/22	0.0572612	6.20947	32291
0689	JDM1_2168	254046262	pyrB	aspartate carbamoyltransferase catalytic subunit	COG0540F	Cytoplasmic	6.05	34711.6	MALDI-TOF/TOF	331	37	13/47	2741.43/1570.92	LSQVNNQTFDASAYHQQYGLTAER/GVELASDLVEAPQSR	161/81	0.0342447	5.98394	32207
0692	JDM1_2111	254046205	-	lipase/esterase (putative)	COG1506E	Unknown	6.4	27359.3	MALDI-TOF/TOF	212	38	6/32	1929.16/1745.09	FGDLPVLHVFAASQAQTK/LPAELIEQTYQQLAK	96/57	0.027715	6.02914	26019
0694	JDM1_1602	254045696	-	hypothetical protein	COG2384R	Cytoplasmic	5.98	25620.4	MALDI-TOF/TOF	148	36	7/33	1646.97	HILEQGPTQLAGVQR	67	0.018721	5.99197	25275
0695	JDM1_1715	254045809	pyrH	uridylate kinase	COG0528F	Cytoplasmic	6.33	25880.8	MALDI-TOF/TOF	252	50	12/45	2245.19/1366.83	IVIFAGGTGSPYFSTDTTAALR/KVVAGEHIGTTVR	102/59	0.0906577	6.11111	24673
0697	JDM1_1595	254045689	pyk	pyruvate kinase	COG0469G	Cytoplasmic	4.98	62866.6	MALDI-TOF/TOF	202	20	9/44	1739.78/1851.97	FNFSHGDHEEHLDR/FGLDHEINYIAASFVR	56/101	0.0222366	5.99489	24393
0700	JDM1_1989	254046083	tdk	thymidine kinase	COG1435F	Cytoplasmic	6.31	19161.1	MALDI-TOF/TOF	173	54	8/41	2501.27	VAHNYEEQDKSVIILTSGLDNR	90	0.00953378	5.96606	23476
0702(Mixture)	JDM1_1900	254045994	xtp1	xanthosine triphosphate pyrophosphatase	COG0127F	Cytoplasmic	6.43	21790.8	MALDI-TOF/TOF	192	48	10/35	1226.69/1338.81	ALHGDPGVFSAR/LLANLGGVPEAER	44/59	0.0368314	6.41166	22879
0702(Mixture)	JDM1_2649	254046742	folE	GTP cyclohydrolase I	COG0302H	Unknown	6.38	21460.8	MALDI-TOF/TOF	105	28	3/35	1749.9	LIDYCSQQPNVQER	79	0.0368314	6.41166	22879
0703	JDM1_1802	254045896	pdhD	dihydrolipoamide dehydrogenase	COG1249C	Cytoplasmic	5.26	49944	MALDI-TOF/TOF	89	17	8/32	1443.71	GEAYMHDNHTLR	48	0.0334782	6.42805	24019
0706	JDM1_0915	254045009	citF	citrate lyase, alpha chain	COG3051C	Cytoplasmic	5.34	54918.4	MALDI-TOF/TOF	176	18	6/28	2104.11/2675.43	LNYQGFESTDIGHPEIQR/QTQVDYVVQVDQVGDPDKIGSGATR	55/74	0.0210862	6.28597	26425
0708	JDM1_2859	254046952	kat	catalase	COG0753P	Cytoplasmic	5.3	55294.9	MALDI-TOF/TOF	127	8	3/17	2627.36/1653.93	TEKLTTETGQPWANNEHSQTAGAR/FSQVAGEKGYPDTVR	64/38	0.0166206	6.45537	27913
0710	JDM1_0234	254044330	treR	transcription regulator	COG2188K	Cytoplasmic	6.54	26898.6	MALDI-TOF/TOF	254	23	4/19	1516.89/1802.14/2127.20/1001.55	QYEFPVSGIVSYK/VIDGEPAIIDKDYILK/EITMAPATDEDREHLAISK/AFQYTESR	33/83/73/23	0.0254528	6.54645	27609
0712	JDM1_1817	254045911	pgm6	phosphoglycerate mutase	COG0406G	Cytoplasmic	6.59	24957.2	MALDI-TOF/TOF	163	32	6/24	1686.07/1482.89	NDLTQSELPITVLSR/LLDWNDTSYLSR	47/48	0.0096595	6.58652	26665
0714	JDM1_1901	254045995	murI	glutamate racemase	COG0796M	Unknown	6.52	29713	MALDI-TOF/TOF	161	35	7/38	2337.22	RYPDEYYTTGAADQFEAIAR	80	0.0124001	6.78871	27985
0716	JDM1_0485	254044581	-	phage NTP-binding protein	-	Cytoplasmic	6.9	26298	MALDI-TOF/TOF	84	23	6/35	1244.81	ALPINVVYISR	41	0.00984939	6.82332	26204
0717	JDM1_0653	254044748	gapB	glyceraldehyde 3-phosphate dehydrogenase	COG0057G	Cytoplasmic	5.29	36438.1	MALDI-TOF/TOF	117	21	4/26	1836.87	TIVYNVNDDILTADDR	83	0.0384545	6.88342	25587
0720	JDM1_0538	254044634	pgm2	phosphoglycerate mutase	COG0588G	Unknown	7.13	25597.1	MALDI-TOF/TOF	95	28	6/26	1820.94	LLDGQNQLVVAHGSTLR	28	0.00779374	7.23497	24829
0723	JDM1_1984	254046078	upp	uracil phosphoribosyltransferase	COG0035F	Cytoplasmic	6.96	22972	MALDI-TOF/TOF	223	55	19/73	1871.98/1290.71/2120.26	EMVNEISTLMAYEVSR/VGHVGMYRDEK/TLKPVEYFVKLPSDISQR	94/25/28	0.0802375	7.27687	22619
0724	JDM1_1502	254045596	pgm5	phosphoglycerate mutase (putative)	COG0406G	Cytoplasmic	7.05	22561.6	MALDI-TOF/TOF	235	28	3/19	2476.26/1749.99/2345.09	VGAYFQAQGITFDHAYSSTQER/ASDTLELVTKQPYER/SHGDFFCQYGGESDLQVQDR	82/36/84	0.0047625	7.1439	23063
0725	JDM1_0031	254044127	-	hypothetical protein	COG3655K	Unknown	6.52	23949.4	MALDI-TOF/TOF	184	45	9/25	1867.03/1016.61	NVSTGIQFDTLDKICR/WLVSLNER	65/35	0.0652842	6.87978	24547
0726	JDM1_0653	254044748	gapB	glyceraldehyde 3-phosphate dehydrogenase	COG0057G	Cytoplasmic	5.29	36438.1	MALDI-TOF/TOF	130	23	5/25	1837.02	TIVYNVNDDILTADDR	85	0.0483988	6.84517	24143
0730	JDM1_0653	254044748	gapB	glyceraldehyde 3-phosphate dehydrogenase	COG0057G	Cytoplasmic	5.29	36438.1	MALDI-TOF/TOF	131	17	4/29	1837.08	TIVYNVNDDILTADDR	102	0.0293887	7.54827	25786
0732	JDM1_0557	254044653	rplA	50S ribosomal protein L1	COG0081J	Cytoplasmic	7.78	24770.3	MALDI-TOF/TOF	374	47	10/38	2107.05/1393.75/1469.79	AKEAEEAGADFVGETDLVQK/TDRDGNVHVPVGK/VSFDTDKLVGNFK	133/57/106	0.590419	7.74135	25081
0733	JDM1_1583	254045677	cmk	cytidylate kinase	COG0283F	Cytoplasmic	7.86	24640.3	MALDI-TOF/TOF	181	41	9/22	2659.42	ISFKPGEPDQLVFANQEDITAAIR	106	0.0273275	7.82514	25620
0734	JDM1_0862	254044956	rplE	50S ribosomal protein L5	COG0094J	Cytoplasmic	7.89	20238.3	MALDI-TOF/TOF	311	69	12/36	2325.28/1173.63	NLDEAVEELTLISGQKPLVTR/VRDFHGVSTR	153/52	0.54544	7.67031	20927
0735	JDM1_1498	254045592	pyrR2	pyrimidine regulatory protein PyrR	COG2065F	Cytoplasmic	6.74	19303.3	MALDI-TOF/TOF	161	45	5/14	1346.8	VILVDDVLFTGR	90	0.0269941	6.8816	18411
0737	JDM1_0641	254044736	luxS	S-ribosylhomocysteinase	COG1854T	Cytoplasmic	6.05	17427.9	MALDI-TOF/TOF	392	63	10/20	1121.58/1513.65/2040.05/1531.88	GDAITNFDLR/MDGVIDCSPFGCR/TGFHLITWGEHDTVEVAK/LILSQGISSDPFVR	43/56/91/77	0.104923	6.02368	15955
0738(Mixture)	JDM1_0653	254044748	gapB	glyceraldehyde 3-phosphate dehydrogenase	COG0057G	Cytoplasmic	5.29	36438.1	MALDI-TOF/TOF	214	15	5/29	1643.03/1952.06	VYAEPQAQNIPWVK/NDGVDFVLECTGFYTSK	44/132	0.0381824	6.10929	15558
0738(Mixture)	JDM1_1776	254045870	tuf	elongation factor Tu	COG0050J	Cytoplasmic	4.95	43377.1	MALDI-TOF/TOF	114	11	4/29	1577.88/1861.12	EQDFASIDAAPEER/GITINTAHVEYETEKR	61/25	0.0381824	6.10929	15558
0739(Mixture)	JDM1_1476	254045570	-	methylase (putative)	COG3599D	Cytoplasmic	6.1	12926.4	MALDI-TOF/TOF	189	46	4/18	1347.62/1978.98	DNQQLSDENER/HVFGAQLDNNQNESHRL	69/64	0.0420628	6.11658	14272
0739(Mixture)	JDM1_1776	254045870	tuf	elongation factor Tu	COG0050J	Cytoplasmic	4.95	43377.1	MALDI-TOF/TOF	128	11	3/18	1577.76	EQDFASIDAAPEER	104	0.0420628	6.11658	14272
0741(Mixture)	JDM1_1776	254045870	tuf	elongation factor Tu	COG0050J	Cytoplasmic	4.95	43377.1	MALDI-TOF/TOF	287	12	4/18	1577.75/1860.97	EQDFASIDAAPEER/GITINTAHVEYETEKR	134/118	0.0326286	5.99635	13590
0741(Mixture)	JDM1_2535	254046628	gpmA	phosphoglyceromutase	COG0588G	Cytoplasmic	4.94	26087.5	MALDI-TOF/TOF	100	23	4/18	1288.64	YGDDQVHIWR	55	0.0326286	5.99635	13590
0742	JDM1_1703	254045797	rbfA	ribosome-binding factor A	COG0858J	Cytoplasmic	6.59	13126.8	MALDI-TOF/TOF	98	27	4/9	1596.91	LSIYKTPELTFER	34	0.0521928	6.55556	12942
0743	JDM1_0414	254044510	rpmE	ribosomal protein L31	COG0254J	Cytoplasmic	6.82	9135.19	MALDI-TOF/TOF	256	83	4/18	2744.31/1580.79	FISGSTATSAETVEWEDGNTYPLIR/VEITSDSHPFYTGK	100/92	0.367076	6.81603	12029
0746	JDM1_1824	254045918	-	hypothetical protein	-	Unknown	8.89	12597.4	MALDI-TOF/TOF	366	49	6/13	1424.74/1952.02/1378.71/1782.95	SLDPTSPYQAAFK/ANIFKNDAHPEAVEQLR/NDAHPEAVEQLR/YILANFIERDVLTTD	56/79/85/35	0.0342078	8.59199	12955
0747	JDM1_0223	254044319	ndk	nucleoside-diphosphate kinase	COG0105F	Cytoplasmic	8.78	16982.5	MALDI-TOF/TOF	378	57	6/25	2219.26/1532.78/1624.92/1505.74	TLVLVKPDGVSEGHIGEVITR/ATAEQLQQHYSEK/LAGSTRPAEAQPGTIR/GDFSHEYPDGILR	102/55/48/97	0.151073	8.57377	14893
0748	JDM1_1867	254045961	-	hypothetical protein	-	Unknown	8.71	19249.8	MALDI-TOF/TOF	84	7	1/9	1490.7	YITSDYGYHESR	74	0.12676	8.5337	15838
0750	JDM1_0549	254044645	trmH	tRNA/rRNA methyltransferase	COG0566J	Unknown	8.69	27479.5	MALDI-TOF/TOF	97	6	1/6	1764.86	SNNEQDQTAADFVIGR	85	0.0237522	8.41712	25065
0751	JDM1_0964	254045058	-	Phage anti-repressor protein	-	Cytoplasmic	8.65	28110.6	MALDI-TOF/TOF	500	41	11/22	1016.60/1386.77/2100.14/1743.94/1555.87	QFALPTSPR/LALQANEETNQR/DLKENQVIPNPEYSALNR/ENQVIPNPEYSALNR/VSEVAHSYGHITQK	45/63/92/61/96	0.0361894	8.37158	27379
0753	JDM1_1546	254045640	-	transcription regulator	COG0583K	Cytoplasmic	8.86	36844.2	MALDI-TOF/TOF	352	27	10/19	1775.98/1268.76/1153.65/1643.90/1402.72	ESYKNQLADLPTAVAR/NQLADLPTAVAR/FTTPQQIYR/IKNFLDEFDAYLR/NFLDEFDAYLR	36/42/45/53/59	0.0460581	8.59927	34619
0755	JDM1_2560	254046653	parB1	chromosome partitioning protein, DNA-binding protein	COG1475K	Cytoplasmic	9.06	33156.1	MALDI-TOF/TOF	108	22	6/11	1210.66	DIHANPYQPR	32	0.0204359	8.71767	32836
0756(Mixture)	JDM1_2560	254046653	parB1	chromosome partitioning protein, DNA-binding protein	COG1475K	Cytoplasmic	9.06	33156.1	MALDI-TOF/TOF	109	34	9/37	1210.71	DIHANPYQPR	36	0.0123314	8.59745	32942
0756(Mixture)	JDM1_1749	254045843	-	beta-lactamase superfamily hydrolase	COG1234R	Cytoplasmic	8.7	34228.9	MALDI-TOF/TOF	106	23	4/37	1892.1	SFQGGDEPLTIYGPVGVR	76	0.0123314	8.59745	32942
0757	JDM1_0865	254044959	rplF	50S ribosomal protein L6	COG0097J	Cytoplasmic	9.54	19350.1	MALDI-TOF/TOF	366	38	6/19	2024.21/1720.92/1162.65	VIELPAGVEVSQAGEVVTVK/NIASDITMTVEGNEVK/QAVGDFAAEVR	113/102/72	0.53862	9.38251	20939
0758	JDM1_0888	254044982	rplM	50S ribosomal protein L13	COG0102J	Unknown	9.6	16168.7	MALDI-TOF/TOF	230	68	11/40	1490.84	WYVVDATDVPLGR	94	0.546446	9.45719	16597
0761	JDM1_0867	254044961	rpsE	30S ribosomal protein S5	COG0098J	Cytoplasmic	9.64	17261	MALDI-TOF/TOF	327	51	11/25	2145.20/1012.59/1155.71	TFIDPSKLDLDDNVVAINR/AQEVPEAIR/LGSNTPVNVVR	122/57/33	0.415814	9.43716	15533
0762	JDM1_0846	254044940	rpsG	30S ribosomal protein S7	COG0049J	Cytoplasmic	9.81	17841.4	MALDI-TOF/TOF	229	57	14/51	1786.08/1914.18	VGGSNYQVPIEVRPDR/VGGSNYQVPIEVRPDRK	57/53	0.336721	9.72495	15298
0763	JDM1_0846	254044940	rpsG	30S ribosomal protein S7	COG0049J	Cytoplasmic	9.81	17841.4	MALDI-TOF/TOF	138	57	14/50	1914.19	VGGSNYQVPIEVRPDRK	36	0.264675	9.8725	15354
0765	JDM1_0877	254044971	rplQ	ribosomal protein L17	COG0203J	Cytoplasmic	9.98	14166.2	MALDI-TOF/TOF	201	37	4/27	1381.73/1501.82	LFSDLGPQYADR/RGDGAQMVVLELVD	98/73	0.161363	9.95446	14506
0767	JDM1_1333	254045427	rplU	ribosomal protein L21	COG0261J	Unknown	9.55	11048.6	MALDI-TOF/TOF	117	22	2/13	1612.9	VTFDQVVFVGGDTTK	88	0.266131	9.24226	14355
0769(Mixture)	JDM1_0864	254044958	rpsH	30S ribosomal protein S8	COG0096J	Cytoplasmic	9.48	14643	MALDI-TOF/TOF	190	38	3/28	1502.95/1678.96	NIAEILKNEGFVR/DVEYIDDDKQGIIR	35/124	0.416032	9.18761	13734
0769(Mixture)	JDM1_0556	254044652	rplK	50S ribosomal protein L11	COG0080J	Cytoplasmic	9.22	14760.2	MALDI-TOF/TOF	80	23	5/28	1534.83	MQDLNAADVEAAMR	63	0.416032	9.18761	13734
0770	JDM1_0864	254044958	rpsH	30S ribosomal protein S8	COG0096J	Cytoplasmic	9.48	14643	MALDI-TOF/TOF	249	47	5/23	1502.91/1678.91	NIAEILKNEGFVR/DVEYIDDDKQGIIR	86/104	0.448473	9.28962	13548
0771	JDM1_0860	254044954	rplN	ribosomal protein L14	COG0093J	Cytoplasmic	9.9	13148.2	MALDI-TOF/TOF	143	13	2/18	1882.05	ADGSYIKFDENAAVIIR	123	0.404222	9.83607	13293
0772	JDM1_0849	254044943	rpsJ	30S ribosomal protein S10	COG0051J	Cytoplasmic	9.92	11735.8	MALDI-TOF/TOF	108	15	2/15	1509.91	TGATISGPIPLPTER	83	0.318826	9.88889	12874
0774	JDM1_0854	254044948	rpsS	30S ribosomal protein S19	COG0185J	Cytoplasmic	9.82	10290.8	MALDI-TOF/TOF	190	61	7/19	2007.16	STIFPSFIGYTIAVYDGR	97	0.21937	9.89982	12513
0775	JDM1_1781	254045875	rpsO	ribosomal protein S15	COG0184J	Cytoplasmic	9.9	10536.1	MALDI-TOF/TOF	224	43	4/8	3003.61/1014.65	HEGDTGSVEVQVAVLTEDINELNEHLR/DLIQSLGLR	118/33	0.275327	9.85246	12201
0776	JDM1_1375	254045469	rpsP	30S ribosomal protein S16	COG0228J	Cytoplasmic	9.99	10207.9	MALDI-TOF/TOF	101	43	2/25	1976.21	FIAQVGTYNPLTEPAQVK	76	0.0888808	9.99089	12093
0777	JDM1_1579	254045673	hbsU	DNA-binding protein II	COG0776L	Cytoplasmic	9.75	9621.04	MALDI-TOF/TOF	203	67	6/19	1378.82/1710.95	VQLIGFGNFEVR/GRNPQTGDEIQIPASK	63/42	0.264417	9.69945	11600
0778	JDM1_0858	254044952	rpmC	50S ribosomal protein L29	COG0255J	Cytoplasmic	9.91	7537.81	MALDI-TOF/TOF	113	35	2/18	1284.75/1448.85	SYKDELFNLR/FQLATGQLENTAR	39/52	0.197213	9.9235	11228
0779	JDM1_1282	254045376	-	hypothetical protein	COG1534J	Cytoplasmic	6.97	11715.5	MALDI-TOF/TOF	137	55	5/22	2031.23	NGLTDEWLTQLTGALDKR	84	0.0342498	7.05647	13266
0781	JDM1_0915	254045009	citF	citrate lyase, alpha chain	COG3051C	Cytoplasmic	5.34	54918.4	MALDI-TOF/TOF	128	15	7/22	2104.19	LNYQGFESTDIGHPEIQR	76	0.0148735	6.67577	22464
0786	JDM1_1137	254045231	-	hypothetical protein	-	Cytoplasmic	8.58	23213.6	MALDI-TOF/TOF	92	28	5/15	1302.71	GYYDVWNTER	36	0.0190683	8.20583	21301
0787	JDM1_0653	254044748	gapB	glyceraldehyde 3-phosphate dehydrogenase	COG0057G	Cytoplasmic	5.29	36438.1	MALDI-TOF/TOF	176	12	3/43	1643.03/1952.07	VYAEPQAQNIPWVK/NDGVDFVLECTGFYTSK	63/98	0.0440804	7.59563	13691
0789	JDM1_0856	254044950	rpsC	30S ribosomal protein S3	COG0092J	Cytoplasmic	9.95	24237.9	MALDI-TOF/TOF	388	46	10/47	1186.77/2004.10/1234.87/1657.99/1324.74	VGIIRDWEAK/WYAEKDFAAYLNEDLR/RVHINIIEIK/VEAYSDGTVPLHTLR/ADIDYSWVEAR	23/93/32/87/69	0.0556622	9.98361	23583
1002	JDM1_1717	254045811	rpsB	30S ribosomal protein S2	COG0052J	Cytoplasmic	5.23	30225.5	MALDI-TOF/TOF	454	62	19/60	1592.93/1107.49/1134.53/1283.78	QLLEAGVHFGHQTR/AGQYYVNHR/FLGGIEDMPR/IPDVIFIVDPR	108/48/80/76	0.830973	5.28254	33391
1003	JDM1_1717	254045811	rpsB	30S ribosomal protein S2	COG0052J	Cytoplasmic	5.23	30225.5	MALDI-TOF/TOF	433	58	19/51	1592.92/1107.52/1134.56/1283.79	QLLEAGVHFGHQTR/AGQYYVNHR/FLGGIEDMPR/IPDVIFIVDPR	79/52/75/82	0.0721986	5.19148	33737
1004	JDM1_1776	254045870	tuf	elongation factor Tu	COG0050J	Cytoplasmic	4.95	43377.1	MALDI-TOF/TOF	861	66	26/70	1577.72/1860.96/1977.99/2181.09/1613.87	EQDFASIDAAPEER/GITINTAHVEYETEKR/ELLSEYDFPGDDIPVIR/DTEKPFLMPVEDVFSITGR/TLDLGEAGDNVGALLR	129/109/137/147/119	1.34658	4.9913	40405
1005	JDM1_1887	254045981	-	hypothetical protein	COG0217S	Cytoplasmic	4.71	26430.3	MALDI-TOF/TOF	291	48	6/11	1297.65/2267.08	AGGPDPDSNAQLR/SAFTHHGGALAATGAVSYMFDR	74/117	0.479034	4.80117	30806
1007	JDM1_0601	254044697	groEL	chaperonin GroEL	COG0459O	Cytoplasmic	4.69	57437	MALDI-TOF/TOF	213	16	8/19	1589.82/1168.70	AIELDDHFENMGAK/NVTAGANPVGIR	98/69	0.16101	4.93753	15058
1008	JDM1_0601	254044697	groEL	chaperonin GroEL	COG0459O	Cytoplasmic	4.69	57437	MALDI-TOF/TOF	441	19	10/18	2306.15/1589.73/1168.65	NVVLEQSYGSPTITNDGVTIAK/AIELDDHFENMGAK/NVTAGANPVGIR	191/116/60	0.0629124	4.94532	14545
1009	JDM1_0380	254044476	metS	methionine-tRNA ligase	COG0143J	Cytoplasmic	5.17	76796.6	MALDI-TOF/TOF	477	42	25/49	1604.90/1389.76/1999.97/1703.91	SKGNVIYPETLVER/GNVIYPETLVER/AMPYGNDGLFTPEDFVAR/VNYDLANDLGNLLNR	66/37/113/74	0.0346131	5.19605	65117
1010	JDM1_1798	254045892	typA	GTP-binding protein TypA	COG1217T	Cytoplasmic Membrane	5.12	68468.5	MALDI-TOF/TOF	274	34	14/21	2068.03/1556.86	QINILDTPGHADFGGEVER/GLIGYSTEFLSLTR	100/30	0.0224586	5.16403	73361
1011	JDM1_1909	254046003	alaS	alanine-tRNA ligase	COG0013J	Cytoplasmic	5.16	97206.5	MALDI-TOF/TOF	553	40	28/40	1364.71/1718.95/1541.78/1347.74	YFDGSVVPNNPR/AITFAISDGALPSNEGR/TPFYAEMGGQVADR/QAGSLVEPDYLR	59/103/67/46	0.0136017	5.19314	90974
1012	JDM1_2659	254046752	pflB2	formate C-acetyltransferase	COG1882C	Cytoplasmic	5.32	84480.1	MALDI-TOF/TOF	639	36	25/40	2226.98/1189.68/1957.93/1352.70/2450.10	SYGYTPDEENDKIFTEYR/IITGLPDAYAR/ANDFAHIGDGELTDDVIR/IDTTMDIFIQR/YATEVSIDSSTIQYENDDLMR	88/58/142/45/123	0.02285	5.25468	70167
1013	JDM1_0170	254044266	map2	maltose phosphorylase	COG1554G	Cytoplasmic	5.29	86602.6	MALDI-TOF/TOF	97	10	7/20	1570.68	GMFEEHYSNDTLK	32	0.0128229	5.26757	72684
1014	JDM1_1112	254045206	leuS	leucyl-tRNA synthetase	COG0495J	Cytoplasmic	5.32	92628.6	MALDI-TOF/TOF	145	6	4/12	2060.93	GNVVNPDDIVDQYGADTLR	116	0.0129017	5.35156	84940
0013	JDM1_1366	254045460	-	hypothetical protein	COG1461R	Unknown	4.47	60754.5	MALDI-TOF/TOF	312	39	22/71	1290.78/1629.01/1305.66/1986.02/1872.06	GNSGVILSQIFR/AVMKPTEGTILTVIR/YGYCTEIMLR/VHVHTEHPGDVMTWGQR/IVITNPDRDTAALDMVK	34/37/50/30/40	0.0339848	4.176	63103
0167	JDM1_1405	254045499	acpA2	acyl carrier protein	COG0236IQ	Cytoplasmic	3.76	9349.28	MALDI-TOF/TOF	153	29	7/21	1353.76/1121.66	MTKTEIFDQIK/TEIFDQIKK	48/48	0.0159568	3.63813	17067
0168	JDM1_1968	254046062	gcsH2	glycine cleavage system, H protein	COG0509E	Unknown	4.31	10456.6	MALDI-TOF/TOF	278	53	5/26	1217.60/2538.40	SEDAAYFWTK/YAELPAIGDKVSQNSAFLSVEATK	76/134	0.0823148	3.57963	17651
0178	JDM1_1405	254045499	acpA2	acyl carrier protein	COG0236IQ	Cytoplasmic	3.76	9349.28	MALDI-TOF/TOF	182	29	7/30	1353.77/1121.67	MTKTEIFDQIK/TEIFDQIKK	83/49	0.0640071	3.9355	13576
0190	JDM1_2142	254046236	-	hypothetical protein	-	Unknown	4.42	13045.6	MALDI-TOF/TOF	272	74	10/56	1838.91/1807.95	GGDIDSIIFDMDQVGTR/DHALDLLAEAIHQQAY	50/145	0.158416	4.04113	10885
0192	JDM1_2392	254046486	-	hypothetical protein	-	Unknown	4.36	8197.23	MALDI-TOF/TOF	95	20	1/33	1796.02	MTDVFDWSDSKLPVR	85	0.311061	3.99725	10415
0204	JDM1_1076	254045170	hpr	phosphocarrier protein HPr	COG1925G	Cytoplasmic	4.91	9382.65	MALDI-TOF/TOF	80	70	5/68	1485.79	FNSEITLQYQDK	38	0.191979	4.566	14175
0392	JDM1_2870	254046963	pox5	pyruvate oxidase	COG0028EH	Cytoplasmic Membrane	5.32	66141.1	MALDI-TOF/TOF	561	56	34/158	2219.24/1722.91/2392.24/1244.62/2553.40	LTQTLLAAERPLIYYGIGAR/GIVADRYPAYLGSANR/AYLASLEDKQEGPLQAYQVLR/IADGVHMQAFR/AIAQHEPVLIDAVITGDRPLPAEK	30/58/112/84/128	0.344866	5.3578	56406
0393	JDM1_2865	254046958	clpL	ATP-dependent Clp protease, ATP-binding subunit ClpL	COG0542O	Cytoplasmic	5.43	77746.4	MALDI-TOF/TOF	553	47	33/62	1652.83/1931.01/1523.81/1487.79/2244.09	GELTVIGATTQDEYR/RFNDVVINEPTAADTLR/AAVDYSIQYIPQR/IAATIDDVAQSVER/LIGTSAGYVGYEDNANTLTER	87/68/37/28/63	0.0735797	5.35988	63768
0452	JDM1_2556	254046649	guaC	guanosine 5'-monophosphate oxidoreductase	COG0516F	Cytoplasmic	5.47	39906.3	MALDI-TOF/TOF	439	61	19/60	2073.10/2163.03/2131.07/1318.66	IVAGVGVPQLTAVYDSASVAR/YFQGGVNEANKLVPEGVEGR/DIDALIENAQFVEISGAGLR/ESHPHEIQITK	121/24/51/86	0.141868	5.49792	37945
