# Supplementary material for: A Reference Proteomic Database of Lactobacillus plantarum CMCC-P0002
Source: PLoS One. 2011 Oct 5;6(10):e25596. doi: 10.1371/journal.pone.0025596 (PMC3187783; doi:10.1371/journal.pone.0025596)
Supplement: Table S2 — The detailed information of secretory proteins identified in this work. (XLS) [file pone.0025596.s003.xls]

## Sheet: secretory proteins
Organism	Species:		Lactobacillus plantarum
	Strain:		CMCC-P002
Sample	Condition:		anaerob, MRS broth,
	Cellular Fraction:		secretory proteins
Miscellaneous	Annotation / ORF Source:			Genbank (http://www.ncbi.nlm.nih.gov/nuccore/254044096)
	Protein Information								MASCOT Search Information							Gel Spots Information
Spot ID	ORF	Accession Number	Gene	Protein Name	COG(s)	Localization	Theoretical pI [pH]	Theoretical MW [Da]	Identification Method	MASCOT Score	Sequence Coverage [%]	Mactched/ Searched	MS/MS Information			Abundance [vol%]	Experimental pI [pH]	Experimental MW [Da]
													Parent Ions	Identified Peptides	Peptide Score
2001	JDM1_1077	254045171	ptsI	phosphoenolpyruvate-protein phosphatase	COG1080G	Cytoplasmic	4.68	63110.9	MALDI-TOF/TOF	112	40	18/82	2141.09	GNEQVSYLYQPYNPSLLR	26	0.0891959	4.91246	71154
2009	JDM1_0656	254044751	eno	phosphopyruvate hydratase	COG0148G	Cytoplasmic	4.61	48029.9	MALDI-TOF/TOF	470	49	18/50	1925.96/1294.68/1801.93/1462.75	GNPTVEVELYTESGAFGR/EIVGYDVTDQR/NNEEPFEILVEAIER/GIHGFYNLDEAAR	96/53/107/55	0.239076	4.87463	52527
2010	JDM1_0654	254044749	pgk	phosphoglycerate kinase	COG0126G	Cytoplasmic	5.03	42796.9	MALDI-TOF/TOF	126	29	8/18	1236.65	SIEEFEDVLR	32	0.203805	5.38427	52356
2011	JDM1_1776	254045870	tuf	elongation factor Tu	COG0050J	Cytoplasmic	4.95	43377.1	MALDI-TOF/TOF	212	35	11/55	1577.75/1978.02	EQDFASIDAAPEER/ELLSEYDFPGDDIPVIR	68/58	0.0590119	5.29748	52656
2012	JDM1_2014	254046108	pgi	glucose-6-phosphate isomerase	COG0166G	Cytoplasmic	4.96	49847	MALDI-TOF/TOF	249	42	15/43	1953.98/2537.27/1877.91	GWLNLPTDYDKEEFAR/GALKQEADAEGYETFVIPDDVGGR/DADLSKNEAYQYAAYR	43/34/48	0.172777	5.20846	51379
2013	JDM1_0653	254044748	gapB	glyceraldehyde 3-phosphate dehydrogenase	COG0057G	Cytoplasmic	5.29	36438.1	MALDI-TOF/TOF	473	54	15/71	2419.39/1642.90/1951.92/1836.94/2139.97	SSDIEVVAINDLTSPALLAHLLK/VYAEPQAQNIPWVK/NDGVDFVLECTGFYTSK/TIVYNVNDDILTADDR/TVAWYDNEYGFTCQMVR	74/53/79/89/75	1.308	5.96958	42874
2014	JDM1_0653	254044748	gapB	glyceraldehyde 3-phosphate dehydrogenase	COG0057G	Cytoplasmic	5.29	36438.1	MALDI-TOF/TOF	171	26	6/35	1836.94/2139.97	TIVYNVNDDILTADDR/TVAWYDNEYGFTCQMVR	75/55	0.10237	5.73813	43166
2015	JDM1_1719	254045813	ldhD	D-lactate dehydrogenase	COG1052CHR	Cytoplasmic	4.89	37181.3	MALDI-TOF/TOF	156	51	20/55	1139.62	DGAYILNFAR	32	0.242588	5.19733	40400
2019	JDM1_2385	254046479	-	extracellular protein	-	Extracellular	4.46	25491.9	MALDI-TOF/TOF	263	19	3/27	1978.99/1001.56/2320.17	LDFGSHEIDVINNQSYK/VGLQVSDQR/GTNAGWTLSVAAADGTDGNLSTLK	104/39/95	1.34061	4.25816	35239
2020	JDM1_2385	254046479	-	extracellular protein	-	Extracellular	4.46	25491.9	MALDI-TOF/TOF	186	30	5/36	1979.00/1001.54	LDFGSHEIDVINNQSYK/VGLQVSDQR	97/47	17.853	4.27819	31507
2021	JDM1_2385	254046479	-	extracellular protein	-	Extracellular	4.46	25491.9	MALDI-TOF/TOF	241	30	5/32	1978.98/1001.54/2320.17	LDFGSHEIDVINNQSYK/VGLQVSDQR/GTNAGWTLSVAAADGTDGNLSTLK	89/50/57	10.3161	4.05564	30506
2023	JDM1_0509	254044605	-	putative major tail protein	-	Unknown	4.61	21649.3	MALDI-TOF/TOF	126	36	7/37	1822.98	DPVKVPGSNIDYYLSR	57	0.296511	4.77448	30402
2025	JDM1_2535	254046628	gpmA	phosphoglyceromutase	COG0588G	Cytoplasmic	4.94	26087.5	MALDI-TOF/TOF	273	59	12/37	1818.92/1288.65/2233.09	EAGLEFDYAFTSVLTR/YGDDQVHIWR/SYDVLPPLLSADDEGSAVNDR	49/31/39	0.127187	5.27967	30106
2026	JDM1_0993	254045087	-	hypothetical protein	-	Unknown	4.88	22867.7	MALDI-TOF/TOF	93	24	5/28	1448.76	GFTQNPDTGAWVR	52	0.106578	5.19065	31957
2028	JDM1_2415	254046509	-	extracellular protein	COG1388M	Cytoplasmic Membrane	5.71	23161.8	MALDI-TOF/TOF	142	23	3/32	2655.47	TTIESIETANNIHGHLILPGQQLR	117	0.067143	5.42656	32700
2029	JDM1_0293	254044389	fba	fructose-bisphosphate aldolase	COG0191G	Cytoplasmic	5.06	30921.3	MALDI-TOF/TOF	405	61	13/35	2021.01/1534.76/1747.93	NHYAIGAFNTNNLEWTR/YPENWTGLHFDR/VNVNTENQVAFANATR	103/74/110	0.367923	5.64243	31848
2032	JDM1_2752	254046845	-	extracellular protein	-	Unknown	4.59	20088.4	MALDI-TOF/TOF	102	46	6/44	1627.89	VTNPGNTDGWLVQVK	52	0.721297	4.45401	23516
2034	JDM1_0269	254044365	-	extracellular protein	-	Cellwall	8.77	22021.7	MALDI-TOF/TOF	138	12	1/19	2675.35	AGDTVSAIAADHNTTIDAIQQANHLK	127	0.375564	7.14911	28418
2035	JDM1_0269	254044365	-	extracellular protein	-	Cellwall	8.77	22021.7	MALDI-TOF/TOF	137	31	4/44	2675.39	AGDTVSAIAADHNTTIDAIQQANHLK	105	1.16949	7.86795	28390
2036	JDM1_0269	254044365	-	extracellular protein	-	Cellwall	8.77	22021.7	MALDI-TOF/TOF	162	21	2/16	2149.97	YQLSASYLNGDYSAANQER	139	0.219246	8.53561	32192
2037	JDM1_0269	254044365	-	extracellular protein	-	Cellwall	8.77	22021.7	MALDI-TOF/TOF	105	32	4/60	2675.42	AGDTVSAIAADHNTTIDAIQQANHLK	77	10.9004	8.52893	28348
2038(Mixture)	JDM1_2414	254046508	-	extracellular protein	COG1388M	Cytoplasmic Membrane	8.86	21364.3	MALDI-TOF/TOF	208	33	7/48	1745.91/1506.84/1178.59	FNTTINHVETTNNIK/TGVSASTWNTIITR/ESNWQPYVR	36/75/50	5.61362	8.41098	26785
2038(Mixture)	JDM1_0268	254044364	-	extracellular protein	-	Cellwall	8.92	26325.4	MALDI-TOF/TOF	84	8	3/48	1506.84	TGVSASTWNTIITR	75	5.61362	8.41098	26785
2044	JDM1_0539	254044635	zmp2	extracellular zinc metalloproteinase (putative)	COG1913R	Unknown	8.89	26469.9	MALDI-TOF/TOF	222	40	9/38	2223.06/1241.62	AQITLGESEDETETTGSEIGR/SAVMYYQSHR	133/27	0.190006	9.52819	23466
2046	JDM1_2724	254046817	-	extracellular protein, gamma-D-glutamate-meso-diaminopimelate muropeptidase (putative)	COG0791M	Extracellular	9.36	36802.2	MALDI-TOF/TOF	164	18	7/46	1209.64/1488.73	AGDTVWAYAQK/STAYYTPSFAIHM	76/55	12.319	9.66395	62838
2047	JDM1_2724	254046817	-	extracellular protein, gamma-D-glutamate-meso-diaminopimelate muropeptidase (putative)	COG0791M	Extracellular	9.36	36802.2	MALDI-TOF/TOF	232	17	6/43	1209.63/1694.98/1488.72	AGDTVWAYAQK/IAEANGLSNPNLIIAGK/STAYYTPSFAIHM	86/77/46	10.0465	9.53709	61919
2048	JDM1_1813	254045907	-	extracellular protein, gamma-D-glutamate-meso-diaminopimelate muropeptidase (putative)	COG0791M	Unknown	9.11	48341.3	MALDI-TOF/TOF	197	9	3/29	2267.16/2334.21	ANDTVWGLAQQHGVSVQSIEK/ASDGNIDLIYVGQNLQIGGSATK	77/98	12.6084	9.67507	85735
2053	JDM1_2382	254046476	-	extracellular protein	-	Cellwall	7.65	52998.5	MALDI-TOF/TOF	356	46	13/46	1434.85/2410.33/2087.11	LKDNLPVYIGFR/VPLTPQVYQPTNPLAISVTDTR/DGSAQTVLTNQATLVQQGQK	74/67/96	0.440534	6.46588	53220
2055	JDM1_2870	254046963	pox5	pyruvate oxidase	COG0028EH	Cytoplasmic Membrane	5.32	66141.1	MALDI-TOF/TOF	140	33	15/62	2273.22	IAEPDAIYSIDVGDINLNANR	57	0.0356882	6.03858	67994
