# Supplementary material for: A Reference Proteomic Database of Lactobacillus plantarum CMCC-P0002
Source: PLoS One. 2011 Oct 5;6(10):e25596. doi: 10.1371/journal.pone.0025596 (PMC3187783; doi:10.1371/journal.pone.0025596)
Supplement: Table S3 — The detailed information of components of protein complexes identified in this work. (XLS) [file pone.0025596.s004.xls]

## Sheet: Sheet1
Organism	Species:		Lactobacillus plantarum
	Strain:		CMCC-P002
Sample	Condition:		anaerob, MRS broth,
	Cellular Fraction:		soluble protein complexes
Miscellaneous	Annotation / ORF Source:			Genbank (http://www.ncbi.nlm.nih.gov/nuccore/254044096)
	Protein Information								MASCOT Search Information							Gel Spots Information
Spot ID	ORF	Accession Number	Gene	Protein Name	COG(s)	Localization	Theoretical pI [pH]	Theoretical MW [Da]	Identification Method	MASCOT Score	Sequence Coverage [%]	Mactched/ Searched	MS/MS Information			Experimental Protein MW [Da]	Experimental Complex MW [Da]
													Parent Ions	Identified Peptides	Peptide Score
5001	JDM1_0297	254044393	pepD2	dipeptidase	COG4690E	Cytoplasmic	4.83	52974.3	MALDI-TOF/TOF	258	33	18/35	1331.67/1199.63	HIFGTDNEKDR/TQNSHVMQVR	42/55	58271	558177
5002	JDM1_1325	254045419	glnA	glutamate-ammonia ligase	COG0174E	Cytoplasmic	5.35	50972.6	MALDI-TOF/TOF	437	58	30/76	1443.71/2182.07/1979.01/1080.56/2003.89	LMFDGSSIDGFVR/IICEVYTSDRKPFEGDPR/LVPGYEAPVYVAWSASNR/RLEWASYR/QQVSEWERDQYMELY	31/43/81/45/27	47871	647466
5003	JDM1_2048	254046142	npr2	NADH peroxidase	COG0446R	Cytoplasmic	5.36	48283.9	MALDI-TOF/TOF	604	54	22/85	1559.84/1421.81/1631.84/2788.49/1400.83	VIVVGSSHGGYETVR/AGMHVTVIDLLPR/TMADHGIYAAVGQGIK/VVTDQGEYPADLVVTAAGIRPATGFLK/TASVLVTDTIRPK	119/46/108/113/58	50198	405333
5004	JDM1_0459	254044555	nagA	N-acetylglucosamine-6-phosphate deacetylase	COG1820G	Cytoplasmic	5.17	41402.7	MALDI-TOF/TOF	251	35	12/21	1318.64/1410.70	LITYAPEDPGSR/ATHVTHLYNAQR	22/85	45692	419981
5005	JDM1_0656	254044751	eno	phosphopyruvate hydratase	COG0148G	Cytoplasmic	4.61	48029.9	MALDI-TOF/TOF	622	57	23/75	1051.54/1925.88/1294.61/1203.59/1462.69	SIITDIYAR/GNPTVEVELYTESGAFGR/EIVGYDVTDQR/EAGYTAIVSHR/GIHGFYNLDEAAR	52/136/92/72/98	47790	283268
5007	JDM1_1595	254045689	pyk	pyruvate kinase	COG0469G	Cytoplasmic	4.98	62866.6	MALDI-TOF/TOF	686	60	33/92	1103.59/1739.74/1851.93/1793.92/1638.88	LIEAGANIFR/FNFSHGDHEEHLDR/FGLDHEINYIAASFVR/YRPNADILAITFDER/EGDLILITAGVPVGER	62/85/124/70/118	63801	225467
5008	JDM1_2870	254046963	pox5	pyruvate oxidase	COG0028EH	Cytoplasmic Membrane	5.32	66141.1	MALDI-TOF/TOF	350	46	23/69	1722.89/2392.22/1244.62	GIVADRYPAYLGSANR/AYLASLEDKQEGPLQAYQVLR/IADGVHMQAFR	62/53/52	62463	215396
5009	JDM1_2659	254046752	pflB2	formate C-acetyltransferase	COG1882C	Cytoplasmic	5.32	84480.1	MALDI-TOF/TOF	583	40	30/52	2226.94/1907.87/1779.78/1189.65/1335.66	SYGYTPDEENDKIFTEYR/KTHNQGVFDVYTPDMR/THNQGVFDVYTPDMR/IITGLPDAYAR/LREEVQDQYR	104/64/79/64/45	77813	214988
5010	JDM1_2109	254046203	pox3	pyruvate oxidase	COG0028EH	Cytoplasmic Membrane	4.96	64289.2	MALDI-TOF/TOF	564	50	24/74	1573.82/1260.65/1685.76/1997.93/2244.00	NAKYPVFHVGQGTR/YPVFHVGQGTR/GVIPDSFDGNMGSAYR/TTDPLEYEQVYQEINR/VAADDAVFSMDVGDNTINSFR	66/48/117/73/107	61989	190219
5012	JDM1_2659	254046752	pflB2	formate C-acetyltransferase	COG1882C	Cytoplasmic	5.32	84480.1	MALDI-TOF/TOF	393	34	23/44	2227.02/1907.95/1189.70/1335.72/1580.82	SYGYTPDEENDKIFTEYR/KTHNQGVFDVYTPDMR/IITGLPDAYAR/LREEVQDQYR/GIAVDFKADNDYPR	70/36/49/23/59	79268	221793
5013	JDM1_2502	254046595	-	stress induced DNA binding protein	COG0783P	Cytoplasmic	4.7	18021.5	MALDI-TOF/TOF	219	39	6/34	1857.92/1043.59	IQDWPGEWDKTTPER/LAHLVDGYR	99/57	132878	124864
5015	JDM1_1942	254046036	valS	valyl-tRNA synthetase	COG0525J	Cytoplasmic	5.15	101526	MALDI-TOF/TOF	194	27	22/53	1818.91/1008.51	QVTTTFDKFDFGEAGR/ANEDYIQR	29/26	102103	96393
5016	JDM1_1453	254045547	map3	maltose phosphorylase	COG1554G	Cytoplasmic	4.82	85675.5	MALDI-TOF/TOF	605	54	36/94	1774.83/1164.60/1609.80/1435.75/1656.93	LQESMTSLGNGYMGMR/SFIVDQDGQR/DYPTDDAIMTALQR/YKQLDGAYHNAR/VHDGQLSYRPFLPK	53/40/122/104/49	82939	109607
5017	JDM1_1453	254045547	map3	maltose phosphorylase	COG1554G	Cytoplasmic	4.82	85675.5	MALDI-TOF/TOF	343	34	20/42	1164.61/1609.81/1435.77	SFIVDQDGQR/DYPTDDAIMTALQR/YKQLDGAYHNAR	41/69/78	83110	114052
5018(Mixture)	JDM1_1453	254045547	map3	maltose phosphorylase	COG1554G	Cytoplasmic	4.82	85675.5	MALDI-TOF/TOF	502	50	32/80	1164.59/1435.75/2664.34/1139.59	SFIVDQDGQR/YKQLDGAYHNAR/YTLEILDQVSDDQAAALNVTAEER/AHWQDIVDR	31/90/91/59	82599	121260
5018(Mixture)	JDM1_0170	254044266	map2	maltose phosphorylase	COG1554G	Cytoplasmic	5.29	86602.6	MALDI-TOF/TOF	162	33	23/80	2099.06	TGLAELSETVSTQSYEDLR	56	82599	121260
5019	JDM1_0170	254044266	map2	maltose phosphorylase	COG1554G	Cytoplasmic	5.29	86602.6	MALDI-TOF/TOF	344	35	28/58	1043.46/2099.06/1333.72	DYADMAAMR/TGLAELSETVSTQSYEDLR/YNQLAGAFHNAK	24/88/39	77973	121260
5020	JDM1_0714	254044809	pepX	x-prolyl-dipeptidyl aminopeptidase	COG2936R	Cytoplasmic	5.31	91594.3	MALDI-TOF/TOF	313	30	21/38	1318.77/1928.94	AQAVFDTNALIR/DVVYVEAPLDTDHDGQR	25/60	90056	133513
5021	JDM1_0170	254044266	map2	maltose phosphorylase	COG1554G	Cytoplasmic	5.29	86602.6	MALDI-TOF/TOF	440	44	34/86	1624.88/1043.44/2099.07/1449.75	GIYIGGVWYPDKTR/DYADMAAMR/TGLAELSETVSTQSYEDLR/FWADRVHFSER	45/45/119/36	77334	140272
5023	JDM1_1710	254045804	proS	prolyl-tRNA synthetase	COG0442J	Cytoplasmic	5.15	63516.4	MALDI-TOF/TOF	317	47	27/63	1840.90/1106.56/1000.59/1292.67	EVPNDAEALSHQMMLR/YRDEDRPR/LLSAIAEQR/FADSDLMGIPAR	39/28/23/46	65777	118016
5024	JDM1_1268	254045362	thrS	threonine-tRNA ligase 1	COG0441J	Cytoplasmic	5.1	73819.2	MALDI-TOF/TOF	333	37	25/71	1169.58/2201.11/1347.57	FNDQIVDYR/ADALALVGDNPYQQDLVNER/YFDDDAMWER	43/96/48	68632	114412
5026	JDM1_0163	254044259	agl1	alpha-glucosidase	COG0366G	Cytoplasmic	5.22	62903.4	MALDI-TOF/TOF	358	41	18/54	2097.97/1119.62/1920.98/1176.65	SKHWYDQQTIYQIYPK/ALATALYLQR/GIPIIYYGEELGLTNIR/VLLVQGGATYR	112/36/47/32	61414	132312
5027(Mixture)	JDM1_2109	254046203	pox3	pyruvate oxidase	COG0028EH	Cytoplasmic Membrane	4.96	64289.2	MALDI-TOF/TOF	256	35	18/70	1260.64/1685.74/1997.92	YPVFHVGQGTR/GVIPDSFDGNMGSAYR/TTDPLEYEQVYQEINR	24/56/72	62357	157964
5027(Mixture)	JDM1_0601	254044697	groEL	chaperonin GroEL	COG0459O	Cytoplasmic	4.69	57437	MALDI-TOF/TOF	151	36	16/70	1411.72	VGHDGVITIEESR	65	62357	157964
5030	JDM1_0540	254044636	pepC1	cysteine aminopeptidase	COG3579E	Cytoplasmic	4.89	50273.7	MALDI-TOF/TOF	555	53	25/80	2575.24/2360.12/2146.96/1574.74/2224.96	SKAISMNQIANFQADLDQRPEAK/AISMNQIANFQADLDQRPEAK/ANYFYENVLATADQPTSSR/ELVAAGTSDDAIQER/QLQAGQSVWFGCDVGQSSDR	61/53/115/110/81	49648	186408
5031	JDM1_0540	254044636	pepC1	cysteine aminopeptidase	COG3579E	Cytoplasmic	4.89	50273.7	MALDI-TOF/TOF	396	51	21/63	2360.14/2146.98/2224.98	AISMNQIANFQADLDQRPEAK/ANYFYENVLATADQPTSSR/QLQAGQSVWFGCDVGQSSDR	51/104/101	49859	190083
5037	JDM1_2663	254046756	-	oxidoreductase	COG4989R	Cytoplasmic	5.57	33875.4	MALDI-TOF/TOF	300	37	9/27	1672.92/1449.83/1550.75/1566.73	QAHVSRDQLYIQSK/QHILAAVDGELQR/SLNHDGEMIEYSR/SLNHDGEMIEYSR	37/87/88/35	32635	149391
5038	JDM1_2014	254046108	pgi	glucose-6-phosphate isomerase	COG0166G	Cytoplasmic	4.96	49847	MALDI-TOF/TOF	630	58	24/101	2503.24/1953.98/2537.27/2654.34	FVHNNELGEMQAMVTAADKELR/GWLNLPTDYDKEEFAR/GALKQEADAEGYETFVIPDDVGGR/GIYPSSANFTTDLHSLGQYIQEGR	145/106/105/126	48034	125104
5040	JDM1_0653	254044748	gapB	glyceraldehyde 3-phosphate dehydrogenase	COG0057G	Cytoplasmic	5.29	36438.1	MALDI-TOF/TOF	491	61	18/99	1836.96/2392.26/2140.00	TIVYNVNDDILTADDR/VGTMTTIHAYTSTQMLLDGPVR/TVAWYDNEYGFTCQMVR	134/123/108	41142	100477
5041	JDM1_0436	254044532	ldhL1	L-lactate dehydrogenase	COG0039C	Cytoplasmic	4.85	34205.8	MALDI-TOF/TOF	406	58	15/70	1890.98/1859.94/1357.74/1373.73	TKGDALDLEDAQAFTAPK/EQGVSDEDLAKLEDGVR/GATFYGIGTALMR/GATFYGIGTALMR	90/103/92/47	36575	91708
5042(Mixture)	JDM1_0653	254044748	gapB	glyceraldehyde 3-phosphate dehydrogenase	COG0057G	Cytoplasmic	5.29	36438.1	MALDI-TOF/TOF	211	33	8/45	1836.94/2139.97	TIVYNVNDDILTADDR/TVAWYDNEYGFTCQMVR	82/75	34798	98796
5042(Mixture)	JDM1_0914	254045008	citE	citrate lyase, beta chain	COG2301G	Cytoplasmic	5.13	33233.1	MALDI-TOF/TOF	199	51	8/45	2280.27/1661.86	VLVYEALKTQDYGNAELVVR/THRYPDGAELEFAR	21/42	34798	98796
5043	JDM1_1964	254046058	hicD3	L-2-hydroxyisocaproate dehydrogenase	COG0039C	Cytoplasmic	5.15	32529	MALDI-TOF/TOF	399	33	9/31	1637.88/1424.76/1284.70/1730.88/1509.77	GRFGEYDLNQAIVR/FGEYDLNQAIVR/VFGTGTFLDTAR/NFPGLNLDQLEEDAR/HYTNFAIATCGVR	38/77/36/76/81	32806	102279
5044	JDM1_1576	254045670	dapB	dihydrodipicolinate reductase	COG0289E	Cytoplasmic	4.95	28483.3	MALDI-TOF/TOF	387	73	19/84	1494.71/1555.78/2279.21	SGEQNLGEDDRFK/EQGNPDATETLPGAR/LPGLVAHEEVMFGGPGEGLTIR	38/100/122	30307	85942
5045	JDM1_1033	254045127	rfbC	dTDP-4-dehydrorhamnose 3,5-epimerase	COG1898M	Unknown	4.9	21840.5	MALDI-TOF/TOF	213	51	7/26	1244.73/1612.75	IIEPAVFGDKR/GFFTETYSDRDFK	87/40	24363	90266
5046	JDM1_2535	254046628	gpmA	phosphoglyceromutase	COG0588G	Cytoplasmic	4.94	26087.5	MALDI-TOF/TOF	531	60	18/46	1846.92/1288.66/2313.25/1460.78	ETAEKYGDDQVHIWR/YGDDQVHIWR/YADLDPNIVPGGENLKVTLER/VMPFWEDQIAPK	117/48/114/53	27582	68042
5047	JDM1_1779	254045873	dapA1	dihydrodipicolinate synthase	COG0329EM	Cytoplasmic	5.12	30593.2	MALDI-TOF/TOF	213	33	7/29	1458.81/1799.06	AALNHLGQPVGEPR/LPILPLSTEQTAQLFK	59/104	32635	72847
5048	JDM1_1719	254045813	ldhD	D-lactate dehydrogenase	COG1052CHR	Cytoplasmic	4.89	37181.3	MALDI-TOF/TOF	454	47	23/71	1586.73/2497.16/1227.59/1398.75/1139.60	DDERPFFDTWMK/DDERPFFDTWMKENPDVEVK/GFDGADVYQQK/MKDGAYILNFAR/DGAYILNFAR	70/40/62/81/50	38374	46179
5050(Mixture)	JDM1_0653	254044748	gapB	glyceraldehyde 3-phosphate dehydrogenase	COG0057G	Cytoplasmic	5.29	36438.1	MALDI-TOF/TOF	194	34	8/45	1836.95/2139.96	TIVYNVNDDILTADDR/TVAWYDNEYGFTCQMVR	96/43	41772	72367
5050(Mixture)	JDM1_0168	254044264	amy2	alpha-amylase	COG0366G	Cytoplasmic	4.89	49907.3	MALDI-TOF/TOF	128	33	8/11	1115.55	FLENHDNAR	52	41772	72367
5051	JDM1_0275	254044371	ack2	acetate kinase	COG0282C	Cytoplasmic	5.91	43848.2	MALDI-TOF/TOF	243	51	23/39	1534.84	SGDIDASIIPFLMR	49	46828	74169
5052	JDM1_1060	254045154	gshR2	glutathione reductase	COG1249C	Cytoplasmic	5.1	47611.9	MALDI-TOF/TOF	686	65	24/93	2607.39/1366.73/1187.63/1507.80/1719.90	SEKFDVVYLGSGHGTFDGAIPLAAR/NQVANFQGYGLR/QFHQPFVER/VTVNDLKDDWFR/DVTGHNLLVTDDQHR	135/100/53/82/114	48938	69484
5053	JDM1_0331	254044427	gshR1	glutathione reductase	COG1249C	Cytoplasmic	5.37	47269.6	MALDI-TOF/TOF	363	64	22/47	1468.88/1406.83/1999.05	YLVGELTHPGAAIK/YSVVPTQVFAAPK/LAQVGISAAAATEHPDEYR	65/45/22	47548	80776
5054	JDM1_0168	254044264	amy2	alpha-amylase	COG0366G	Cytoplasmic	4.89	49907.3	MALDI-TOF/TOF	663	65	28/132	1257.67/1812.92/1440.80/2268.19/1115.54	NEMIYSVFVR/NYSEAGNFAGVTADLQR/GTLGSPYAIKDYR/YPETLWLAESAGSGFIEELR/FLENHDNAR	64/165/68/139/57	50368	72247
5057	JDM1_2620	254046713	gshR4	glutathione reductase	COG1249C	Cytoplasmic	5.17	48222.5	MALDI-TOF/TOF	182	55	17/66	1628.93	VGVIESGLIGGTCPNR	38	52548	83659
5058	JDM1_0332	254044428	glpK	glycerol kinase	COG0554C	Cytoplasmic	5.25	55817.9	MALDI-TOF/TOF	313	46	18/34	3037.55	ESHNENEVYVVPAFTGLGAPYWDSEAR	129	54590	79094
5059	JDM1_2229	254046323	pbg4	6-phospho-beta-glucosidase	COG2723G	Cytoplasmic	5.1	54711.4	MALDI-TOF/TOF	376	36	15/48	1369.61/1505.83/1700.89/2091.07	FYDDMFDTCR/QTGFRPDITAEDR/TSEWDWPIDPEGLR/YGFIYVDKDDEGNGTLER	31/29/67/130	56760	75250
5060	JDM1_2748	254046841	nox5	NADH oxidase	COG0446R	Cytoplasmic	5.11	49284.9	MALDI-TOF/TOF	254	39	20/51	1303.78/1543.99	DAYIPLATNAVR/QGTLVGLNIFKPTR	64/41	56329	65760
5061(Mixture)	JDM1_2814	254046907	pbg9	6-phospho-beta-glucosidase	COG2723G	Cytoplasmic	4.96	54564.2	MALDI-TOF/TOF	280	33	14/76	1601.86/2040.08	ASDWGWQIDPTGLR/YGFIYVDLDDQGHGTLAR	82/90	57194	60354
5061(Mixture)	JDM1_0547	254044643	cysS	cysteine-tRNA ligase	COG0215J	Cytoplasmic	5.24	52718.2	MALDI-TOF/TOF	152	46	18/76	1513.74	GYAYESAGDVYYR	46	57194	60354
5062	JDM1_2230	254046324	pbg5	6-phospho-beta-glucosidase	COG2723G	Cytoplasmic	4.86	54933.6	MALDI-TOF/TOF	239	26	9/27	1530.83/2038.98	SDWGWQIDPTGLR/YGFIYVDADDNGQGSFDR	54/103	54130	57110
5063	JDM1_1292	254045386	gnd2	6-phosphogluconate dehydrogenase	COG0362G	Cytoplasmic	5.04	52982.2	MALDI-TOF/TOF	228	45	25/61	1258.62	DYFGAHTYER	51	53946	61555
5064	JDM1_2230	254046324	pbg5	6-phospho-beta-glucosidase	COG2723G	Cytoplasmic	4.86	54933.6	MALDI-TOF/TOF	94	8	3/26	1530.85/2039.01	SDWGWQIDPTGLR/YGFIYVDADDNGQGSFDR	43/37	54221	64438
5065	JDM1_0838	254044932	serS2	seryl-tRNA synthetase	COG0172J	Cytoplasmic	5.2	48078.2	MALDI-TOF/TOF	508	33	12/33	1567.88/1886.00/1530.87/1674.77	QNPDFVKEQLGHR/AHWDIGEDLGILDFER/FLYYVGDGAKLER/EISSCSNCTDFQAR	91/89/96/128	55476	101799
5066	JDM1_0448	254044544	lysS	lysyl-tRNA synthetase	COG1190J	Cytoplasmic	5.02	57629.1	MALDI-TOF/TOF	147	31	17/44	-	-	-	59417	96393
5068	JDM1_2109	254046203	pox3	pyruvate oxidase	COG0028EH	Cytoplasmic Membrane	4.96	64289.2	MALDI-TOF/TOF	218	24	11/22	1260.71/1998.02	YPVFHVGQGTR/TTDPLEYEQVYQEINR	35/77	65665	58552
5069	JDM1_1691	254045785	dnaK	molecular chaperone DnaK	COG0443O	Cytoplasmic	4.66	66730.7	MALDI-TOF/TOF	356	48	18/60	1443.71/1550.85/1228.71	GFAEDYLGDTVEK/AVVTVPAYFNDAQR/FQLTDIPAAPR	82/93/46	74521	52786
5070	JDM1_0847	254044941	fusA2	elongation factor G	COG0480J	Cytoplasmic	4.8	76998.7	MALDI-TOF/TOF	714	71	37/92	2054.05/1766.88/1591.82/1903.84	INIIDTPGHVDFTVEVER/EFNVEATVGAPQVSYR/GFEFEDAIVGGVVPR/LYDGSYHDVDSSEAAFK	118/131/109/74	92880	58312
5071	JDM1_0780	254044874	pepN	membrane alanine aminopeptidase	COG0308E	Cytoplasmic	4.69	93991.8	MALDI-TOF/TOF	364	34	20/33	1416.83/1941.99/1770.92	QISYAAVVPLLSR/NSAAVLAAHELFEGNRDK/NFGSKDLFDSLLTASR	64/41/28	98593	45698
5072	JDM1_0600	254044696	groES	co-chaperonin GroES	COG0234O	Cytoplasmic	4.95	10292.7	MALDI-TOF/TOF	300	78	6/38	1768.93/1656.90	VGDQVLFDKYAGTEVK/YLVLHEKDIVAIED	115/117	13490	72727
5073	JDM1_1201	254045295	ribH	riboflavin synthase, beta chain	COG0054H	Cytoplasmic	5.59	16845.4	MALDI-TOF/TOF	379	27	5/31	1402.85/1296.61/2133.10/1746.91	RYDGVIALGAVIR/GATAHFDYVCR/SGNKGADCAVSLLETLDVQR/GADCAVSLLETLDVQR	32/54/135/105	16449	708917
